# Supplementary material for: Systematic Review: Proteomics-Driven Multi-Omics Integration for Alzheimer’s Disease Pathology and Precision Medicine
Source: Neurol Int. 2025 Dec 2;17(12):197. doi: 10.3390/neurolint17120197 (PMC12736289; doi:10.3390/neurolint17120197)
Supplement: Supplementary file 1 [file neurolint-17-00197-s001.zip]

Archive with 3 entries (3 files):
- Supplementary Table S1 - PRISMA_2020_checklist (1).pdf
- Supplementary Table S3.pdf
- Supplementary Table S2.xlsx
