# Supplementary material for: Systematic Review: Proteomics-Driven Multi-Omics Integration for Alzheimer’s Disease Pathology and Precision Medicine
Source: Neurol Int. 2025 Dec 2;17(12):197. doi: 10.3390/neurolint17120197 (PMC12736289; doi:10.3390/neurolint17120197)
Supplement: Supplementary file 1 [file neurolint-17-00197-s001.zip › Supplementary Table S2.xlsx]

## Sheet:  All identified studies 
Supplementary Table S2. Overview of all identified studies and those included after screening.
PMID	Title	Journal	Year	DOI	Authors	Abstract
40393985	An integrative systems-biology approach defines mechanisms of Alzheimer's disease neurodegeneration.	Nature communications	2025	10.1038/s41467-025-59654-w	Leventhal, Matthew J; Zanella, Camila A; Kang, Byunguk; Peng, Jiajie; Gritsch, David; Liao, Zhixiang; Bukhari, Hassan; Wang, Tao; Pao, Ping-Chieh; Danquah, Serwah; Benetatos, Joseph; Nehme, Ralda; Farhi, Samouil; Tsai, Li-Huei; Dong, Xianjun; Scherzer, Clemens R; Feany, Mel B; Fraenkel, Ernest	Despite years of intense investigation, the mechanisms underlying neuronal death in Alzheimer's disease, remain incompletely understood. To define relevant pathways, we conducted an unbiased, genome-scale forward genetic screen for age-associated neurodegeneration in Drosophila. We also measured proteomics, phosphoproteomics, and metabolomics in Drosophila models of Alzheimer's disease and identi…
40502591	Integrative multi-omics approaches identify molecular pathways and improve Alzheimer's Disease risk prediction.	medRxiv : the preprint server for health sciences	2025	10.1101/2025.05.31.25328688	Venkatesh, Rasika; Cardone, Katie M; Bradford, Yuki; Moore, Anni K; Kumar, Rachit; Moore, Jason H; Shen, Li; Kim, Dokyoon; Ritchie, Marylyn D	Alzheimer's Disease (AD) is the most prevalent condition that impacts the aging population, with no effective treatment or singular underlying causal factor identified. As a complex disease, characterizing the genetic risk of developing AD has proven to be difficult; polygenic scores (PGS) exclusively use common variants which fail to fully capture disease heterogeneity. This study used univariat…
40387018	Integrative Multi-Omics and Multivariate Longitudinal Data Analysis for Dynamic Risk Estimation in Alzheimer's Disease.	Statistics in medicine	2025	10.1002/sim.70105	Guo, Yuanyuan; Zou, Haotian; Alam, Mohammad Samsul; Luo, Sheng	Alzheimer's disease (AD) is a complex and progressive neurodegenerative disorder, characterized by diverse cognitive and functional impairments that manifest heterogeneously across individuals, domains, and time. The accurate assessment of AD's severity and progression requires integrating a variety of data modalities, including multivariate longitudinal neuropsychological tests and multi-omics d…
40236783	Time-restricted feeding mitigates Alzheimer's disease-associated cognitive impairments via a B. pseudolongum-propionic acid-FFAR3 axis.	iMeta	2025	10.1002/imt2.70006	Zhao, Yihang; Jia, Mengzhen; Ding, Chen; Bao, Bingkun; Li, Hangqi; Ma, Jiabin; Dong, Weixuan; Gao, Rui; Chen, Xuhui; Chen, Jiao; Dai, Xiaoshuang; Zou, Yuanqiang; Hu, Jun; Shi, Lin; Liu, Xuebo; Liu, Zhigang	Time-restricted feeding (TRF) holds promise for alleviating cognitive decline in aging, albeit the precise mechanism via the gut-brain axis remains elusive. In a clinical trial, we observed, for the first time, that a 4-month TRF ameliorated cognitive impairments among Alzheimer's disease (AD) patients. Experiments in 5xFAD mice corroborated the gut microbiota-dependent effect of TRF on mitigatin…
40207399	Risk of Alzheimer's disease in Down syndrome: Insights gained by multi-omics.	Alzheimer's & dementia : the journal of the Alzheimer's Association	2025	10.1002/alz.14604	Qu, Hui-Qi; Liu, Yichuan; Connolly, John J; Mentch, Frank D; Kao, Charlly; Hakonarson, Hakon	Individuals with Down syndrome (DS) are highly susceptible to Alzheimer's disease (AD). The integration of genomics, transcriptomics, epigenomics, proteomics, and metabolomics enables unprecedented understanding of DS-AD, offering a detailed picture of this complex issue. The vast -omics data also present challenges that reflect the complexity of genetic information flow. These studies nonetheles…
39893498	Multi-omics analyses identify gut microbiota-fecal metabolites-brain-cognition pathways in the Alzheimer's disease continuum.	Alzheimer's research & therapy	2025	10.1186/s13195-025-01683-0	Zhao, Han; Zhou, Xia; Song, Yu; Zhao, Wenming; Sun, Zhongwu; Zhu, Jiajia; Yu, Yongqiang	BACKGROUND: Gut microbiota dysbiosis is linked to Alzheimer's disease (AD), but our understanding of the molecular and neuropathological bases underlying such association remains fragmentary. METHODS: Using 16S rDNA amplicon sequencing, untargeted metabolomics, and multi-modal magnetic resonance imaging, we examined group differences in gut microbiome, fecal metabolome, neuroimaging measures, and…
40074652	Multi-omics analysis of druggable genes to facilitate Alzheimer's disease therapy: A multi-cohort machine learning study.	The journal of prevention of Alzheimer's disease..	2025	10.1016/j.tjpad.2025.100128	Hu, Jichang; Luo, Yong; Wang, Xiaochuan	BACKGROUND: The swift rise in the prevalence of Alzheimer's disease (AD) alongside its significant societal and economic impact has created a pressing demand for effective interventions and treatments. However, there are no available treatments that can modify the progression of the disease. METHODS: Eight AD brain tissues datasets and three blood datasets were obtained. Consensus clustering was …
40156268	Multi-omics delineate growth factor network underlying exercise effects in an Alzheimer's mouse model.	Alzheimer's & dementia : the journal of the Alzheimer's Association	2025	10.1002/alz.70024	Li, Xin; Liu, Chaozhong; Li, Wenbo; Qi, Guantong; Dai, Yanwan; Gu, Chaohao; Sun, Yuxiang; Zhou, Wenjun; Ciliberto, Veronica C; Liang, Jing; Kumar S, Udhaya; Guan, Dongyin; Hu, Zhaoyong; Zheng, Hui; Liu, Zhandong; Chen, Hu; Wan, Ying-Wooi; Sun, Zheng	INTRODUCTION: Physical exercise is a primary defense against age-related cognitive decline and Alzheimer's disease (AD). METHODS: We conducted single-nucleus transcriptomic and chromatin accessibility analyses (snRNA-seq and snATAC-seq) on the hippocampus of mice carrying mutations in the amyloid precursor protein gene (APP(NL-G-F)) following prolonged voluntary wheel-running exercise. RESULTS: E…
40607399	Decoding neuroinflammation in Alzheimer's disease: a multi-omics and AI-driven perspective for precision medicine.	Frontiers in immunology	2025	10.3389/fimmu.2025.1616899	Lin, Shiyu; Zhan, Yijun; Wang, Ruiqi; Pei, Jian	Alzheimer's disease (AD) is a common neurodegenerative disease, which is characterized by β-amyloid (Aβ) deposition, Tau hyperphosphorylation, synaptic dysfunction and chronic neuroinflammation. Despite significant advances in research in recent years, effective therapeutic options remain limited. The development of single-cell RNA sequencing (scRNA-seq) has made it possible to analyze cellular h…
39955825	Exploring the mechanism by which Zexie Tang regulates Alzheimer's disease: Insights from multi-omics analysis.	Phytomedicine : international journal of phytotherapy and phytopharmacology	2025	10.1016/j.phymed.2025.156453	Su, Shijie; Huang, Kongli; Cai, Han; Wei, Dongyun; Ding, Haixia; Lin, Liejie; Wang, Yuting; Gu, Jihong; Wang, Qi	BACKGROUND: Neurodegenerative disorders, such as Alzheimer's disease (AD), are characterized by a progressive decline in cognitive function. Modulating microglial metabolic reprogramming presents a promising therapeutic avenue for AD. Previous studies have shown that Zexie Tang (ZXT) possesses neuroprotective properties and can ameliorate cognitive impairment, but the underlying mechanisms remain…
40447964	Genetics and Epigenetics of Alzheimer's Disease: Understanding Pathogenesis and Exploring Therapeutic Potential.	Journal of molecular neuroscience : MN	2025	10.1007/s12031-025-02363-2	Tiwari, Prabhakar; Dwivedi, Rekha; Kaushik, Meenakshi; Tripathi, Manjari; Dada, Rima	Alzheimer's disease (AD) is a complex, multifactorial neurodegenerative disorder that affects millions of individuals globally. Despite extensive research efforts, effective treatments for AD remain elusive. AD pathogenesis is driven by a combination of genetic, epigenetic, and environmental factors. However, challenges persist in AD genetic and epigenetic research, including the need for larger …
40050982	Biomarker identification for Alzheimer's disease through integration of comprehensive Mendelian randomization and proteomics data.	Journal of translational medicine	2025	10.1186/s12967-025-06317-5	Zhan, Hui; Cammann, Davis; Cummings, Jeffrey L; Dong, Xianjun; Chen, Jingchun	BACKGROUND: Alzheimer's disease (AD) is the main cause of dementia with few effective therapies. We aimed to identify potential plasma biomarkers or drug targets for AD by investigating the causal association between plasma proteins and AD by integrating comprehensive Mendelian randomization (MR) and multi-omics data. METHODS: Using two-sample MR, cis protein quantitative trait loci (cis-pQTLs) f…
40190307	Identification of Alzheimer's disease biomarkers and their immune function characterization.	Archives of medical science : AMS	2025	10.5114/aoms/188721	Lin, Mingkai; Zhou, Yue; Liang, Peixian; Zheng, Ruoyi; Du, Minwei; Ke, Xintong; Zhang, Wenjing; Shang, Pei	INTRODUCTION: Alzheimer's disease (AD) is a neurodegenerative disease with neurogenic fiber tangles caused by amyloid-β protein plaques and tau protein hyperphosphorylation as the pathological manifestations. This study was based on multi-omics to investigate the mechanisms and immune characterization of AD. MATERIAL AND METHODS: Based on bulk RNA-seq (GSE122063 and GSE97760), we screened potenti…
39657893	Expansion of peripheral cytotoxic CD4+ T cells in Alzheimer's disease: New insights from multi-omics evidence.	Genomics	2025	10.1016/j.ygeno.2024.110976	Chen, Jiongxue; Xie, Jiatian; Deng, Fuyin; Cai, Jinhua; Chen, Sitai; Song, Xingrong; Xia, Shangzhou; Shen, Qingyu; Guo, Xinying; Tang, Yamei	The significance of the adaptive immune response in Alzheimer's disease (AD) is increasingly recognized. We analyzed scRNA-Seq data from AD patients, revealing a notable rise in CD4 cytotoxic T cells (CD4-CTLs) in peripheral blood mononuclear cells (PBMCs), validated in vivo and in vitro. This rise correlates with cognitive decline in AD patients. We also identified transcription factors TBX21 an…
39830273	Multi-Omics Analysis for Identifying Cell-Type-Specific Druggable Targets in Alzheimer's Disease.	medRxiv : the preprint server for health sciences	2025	10.1101/2025.01.08.25320199	Liu, Shiwei; Cho, Min Young; Huang, Yen-Ning; Park, Tamina; Chaudhuri, Soumilee; Rosewood, Thea Jacobson; Bice, Paula J; Chung, Dongjun; Bennett, David A; Ertekin-Taner, Nilüfer; Saykin, Andrew J; Nho, Kwangsik	BACKGROUND: Analyzing disease-linked genetic variants via expression quantitative trait loci (eQTLs) is important for identifying potential disease-causing genes. Previous research prioritized genes by integrating Genome-Wide Association Study (GWAS) results with tissue-level eQTLs. Recent studies have explored brain cell type-specific eQTLs, but they lack a systematic analysis across various Alz…
40060468	Multi-omic subtypes of Alzheimer's dementia are differentially associated with psychological traits.	bioRxiv : the preprint server for biology	2025	10.1101/2025.02.21.639584	Zammit, Andrea R; Yu, Lei; Poole, Victoria N; Arfanakis, Konstantinos; Schneider, Julie A; Petyuk, Vladislav A; De Jager, Philip L; Kaddurah-Daouk, Rima; Iturria-Medina, Yasser; Bennett, David A	IMPORTANCE: Psychological traits reflecting neuroticism, depressive symptoms, loneliness, and purpose in life are risk factors of AD dementia; however, the underlying biologic mechanisms of these associations remain largely unknown. OBJECTIVE: To examine whether one or more multi-omic brain molecular subtypes of AD is associated with neuroticism, depressive symptoms, loneliness, and/or purpose in…
40329586	Trends and research focus on autophagy in Alzheimer's disease (2003-2023): A bibliometric study.	Journal of Alzheimer's disease : JAD	2025	10.1177/13872877251336442	Wang, Tianyi; Jiang, Haochen; Zheng, Ruwen; Zhang, Chuchu; Ma, Xiumei; Liu, Yi	BackgroundAlzheimer's disease (AD) is characterized by amyloid-β plaques and tau aggregates, with autophagy dysfunction playing a key pathogenic role. While autophagy modulation shows therapeutic promise, comprehensive bibliometric analyses are lacking.ObjectiveThis study aims to map the research landscape of autophagy in AD through bibliometric analysis, identifying key trends, contributors, and…
40121201	Brain 5-hydroxymethylcytosine alterations are associated with Alzheimer's disease neuropathology.	Nature communications	2025	10.1038/s41467-025-58159-w	Zhao, Jinying; Gu, Tongjun; Gao, Cheng; Miao, Guanhong; Palma-Gudiel, Helena; Yu, Lei; Yang, Jingyun; Wang, Yanling; Li, Yujing; Lim, Junghwa; Li, Ronghua; Yao, Bing; Wu, Hao; Schneider, Julie A; Seyfried, Nicholas; Grodstein, Francine; De Jager, Philip L; Jin, Peng; Bennett, David A	5-hydroxymethylcytosine, also known as the sixth DNA base of the genome, plays an important role in brain aging and neurological disorders such as Alzheimer's disease. However, little is known about its genome-wide distribution and its association with Alzheimer's disease pathology. Here, we report a genome-wide profiling of 5-hydroxymethylcytosine in 1079 autopsied brains (dorsolateral prefronta…
40196602	Translating the Post-Mortem Brain Multi-Omics Molecular Taxonomy of Alzheimer's Dementia to Living Humans.	bioRxiv : the preprint server for biology	2025	10.1101/2025.03.20.644323	Iturria-Medina, Yasser; Poole, Victoria N; Zammit, Andrea R; Yu, Lei; Tasaki, Shinya; Hong, Joon Hwan; Lopes, Katia de Paiva; Batalha, Caio; Ridwan, Abdur Raquib; Vialle, Ricardo A; Sanchez-Rodriguez, Lazaro; Geddes, Maiya Rachel; Abadir, Peter; Ortlund, Eric; De Jager, Philip; Menon, Vilas; Beeri, Michal Schnaider; Buchman, Aron S; Levin, Yishai; Morgenstern, David; Schneider, Julie A; Daouk, Ri…	Alzheimer's disease (AD) dementia is characterized by significant molecular and phenotypic heterogeneity, which confounds its mechanistic understanding, diagnosis, and effective treatment. In this study, we harness the most comprehensive dataset of paired ante-mortem blood omics, clinical, psychological, and post-mortem brain multi-omics data and neuroimaging to extensively characterize and trans…
40196631	Integrating Interpretable Machine Learning and Multi-omics Systems Biology for Personalized Biomarker Discovery and Drug Repurposing in Alzheimer's Disease.	bioRxiv : the preprint server for biology	2025	10.1101/2025.03.24.644676	Mottaqi, Mohammadsadeq; Zhang, Pengyue; Xie, Lei	BACKGROUND: Alzheimer's disease (AD) is a complex neurodegenerative disorder with substantial molecular variability across different brain regions and individuals, hindering therapeutic development. This study introduces PRISM-ML, an interpretable machine learning (ML) framework integrating multiomics data to uncover patient-specific biomarkers, subtissue-level pathology, and drug repurposing opp…
39690817	Integrated multi-omics analysis revealed the molecular networks and potential targets of cellular senescence in Alzheimer's disease.	Human molecular genetics	2025	10.1093/hmg/ddae189	Xu, Yudi; Liu, Shutong; Zhou, Zhaokai; Qin, Hongzhuo; Zhang, Yuyuan; Zhang, Ge; Ma, Hongxuan; Han, Xinwei; Liu, Huimin; Liu, Zaoqu	Cellular senescence (CS) is a hallmark of Alzheimer's disease (AD). However, the mechanisms through which CS contributes to AD pathogenesis remain poorly understood. We found that CS level in AD was higher compared with the healthy control group. Transcriptome-based differential expression analysis identified 113 CS-related genes in blood and 410 in brain tissue as potential candidate genes invol…
40037709	Deep learning-based cell-specific gene regulatory networks inferred from single-cell multiome data.	Nucleic acids research	2025	10.1093/nar/gkaf138	Xu, Junlin; Lu, Changcheng; Jin, Shuting; Meng, Yajie; Fu, Xiangzheng; Zeng, Xiangxiang; Nussinov, Ruth; Cheng, Feixiong	Gene regulatory networks (GRNs) provide a global representation of how genetic/genomic information is transferred in living systems and are a key component in understanding genome regulation. Single-cell multiome data provide unprecedented opportunities to reconstruct GRNs at fine-grained resolution. However, the inference of GRNs is hindered by insufficient single omic profiles due to the charac…
40360168	Spatial Multiomics Toward Understanding Neurological Systems.	Journal of mass spectrometry : JMS	2025	10.1002/jms.5143	Neumann, Elizabeth K	Dynamic biological processes in the brain involve complex interactions between various cell types, and these interactions span multiple biological scales. Each of these domains are crucial in maintaining brain health. Traditional methods, such as transcriptomics and protein labeling, provide valuable insights but fail to capture the full molecular landscape of neurological function. Multimodal im…
39563218	Unraveling the Mysteries of Alzheimer's Disease Using Artificial Intelligence.	Reviews on recent clinical trials	2025	10.2174/0115748871330861241030143321	Tripathi, Siddhant; Sharma, Yashika; Kumar, Dileep	Alzheimer's disease (AD) is a multidimensional, complex condition that affects individuals all over the world. Despite decades of experimental and clinical research that has revealed various processes, many concerns concerning the origin of Alzheimer's disease remain unresolved. Despite the notion that there isn't a complete set of jigsaw pieces, the growing number of public data-sharing initiati…
40018519	Deciphering novel mitochondrial signatures: multi-omics analysis uncovers cross-disease markers and oligodendrocyte pathways in Alzheimer's disease and glioblastoma.	Frontiers in aging neuroscience	2025	10.3389/fnagi.2025.1536142	Xu, Xuan; Wang, Jiaqi; Chen, Tong; Wang, Shuaibin; Wang, Fei; He, Junwen; Meng, Xiang-Yu; Shen, Yin	INTRODUCTION: Alzheimer's disease (AD) and glioblastoma (GBM) are severe neurological disorders that pose significant global healthcare challenges. Despite extensive research, the molecular mechanisms, particularly those involving mitochondrial dysfunction, remain poorly understood. A major limitation in current studies is the lack of cell-specific markers that effectively represent mitochondrial…
39934151	Human and mouse proteomics reveals the shared pathways in Alzheimer's disease and delayed protein turnover in the amyloidome.	Nature communications	2025	10.1038/s41467-025-56853-3	Yarbro, Jay M; Han, Xian; Dasgupta, Abhijit; Yang, Ka; Liu, Danting; Shrestha, Him K; Zaman, Masihuz; Wang, Zhen; Yu, Kaiwen; Lee, Dong Geun; Vanderwall, David; Niu, Mingming; Sun, Huan; Xie, Boer; Chen, Ping-Chung; Jiao, Yun; Zhang, Xue; Wu, Zhiping; Chepyala, Surendhar R; Fu, Yingxue; Li, Yuxin; Yuan, Zuo-Fei; Wang, Xusheng; Poudel, Suresh; Vagnerova, Barbora; He, Qianying; Tang, Andrew; Ronald…	Murine models of Alzheimer's disease (AD) are crucial for elucidating disease mechanisms but have limitations in fully representing AD molecular complexities. Here we present the comprehensive, age-dependent brain proteome and phosphoproteome across multiple mouse models of amyloidosis. We identified shared pathways by integrating with human metadata and prioritized components by multi-omics anal…
39652363	Multi Layered Omics Approaches Reveal Glia Specific Alterations in Alzheimer's Disease: A Systematic Review and Future Prospects.	Glia	2025	10.1002/glia.24652	İş, Özkan; Min, Yuhao; Wang, Xue; Oatman, Stephanie R; Abraham Daniel, Ann; Ertekin-Taner, Nilüfer	Alzheimer's disease (AD) is the most common neurodegenerative dementia with multi-layered complexity in its molecular etiology. Multiple omics-based approaches, such as genomics, epigenomics, transcriptomics, proteomics, metabolomics, and lipidomics are enabling researchers to dissect this molecular complexity, and to uncover a plethora of alterations yielding insights into the pathophysiology of…
39842814	Serum proteomics reveals early biomarkers of Alzheimer's disease: The dual role of APOE-ε4.	Bioscience trends	2025	10.5582/bst.2024.01365	Ma, Ya-Nan; Xia, Ying; Karako, Kenji; Song, Peipei; Tang, Wei; Hu, Xiqi	Alzheimer's disease (AD), the leading cause of dementia, significantly impacts global public health, with cases expected to exceed 150 million by 2050. Late-onset Alzheimer's disease (LOAD), predominantly influenced by the APOE-ε4 allele, exhibits complex pathogenesis involving amyloid-β (Aβ) plaques, neurofibrillary tangles (NFTs), neuroinflammation, and blood-brain barrier (BBB) disruption. Pro…
40156913	Multi-omic analysis of meningeal cerebral amyloid angiopathy reveals enrichment of unsubstituted glucosamine and extracellular proteins.	Journal of neuropathology and experimental neurology	2025	10.1093/jnen/nlaf018	Mayfield, Joshua E; Rajic, Alexander J; Aguilar-Calvo, Patricia; Soldau, Katrin; Flores, Samantha; Lawrence, Roger; Choudhury, Biwsa; Ghassemian, Majid; Pizzo, Donald P; Wagner, Steven L; Danque, Garrett A; Sumowski, Paige; Hansen, Lawrence A; Goodwill, Vanessa; Esko, Jeffery D; Sigurdson, Christina J	Cerebral amyloid angiopathy (CAA) is a common feature of Alzheimer's disease in which amyloid-β (Aβ) deposits in cerebral and leptomeningeal vessel walls, predisposing vessels to micro- and macro-hemorrhages. The vessel walls contain distinct proteins and heparan sulfate (HS), yet how vascular proteins and HS jointly associate with Aβ is unknown. We conducted the first multi-omics study to system…
39993589	Network-based analysis of Alzheimer's Disease genes using multi-omics network integration with graph diffusion.	Journal of biomedical informatics	2025	10.1016/j.jbi.2025.104797	Sebastian, Softya; Roy, Swarup; Kalita, Jugal	Alzheimer's Disease (AD) is a complex neurodegenerative disorder affecting millions worldwide. Despite extensive research, the mechanisms behind AD remain elusive. Many studies suggest that disease-responsible genes often act as hub genes in biological networks. However, this assumption requires further investigation in the context of AD. To examine the network characteristics of known AD genes, …
40297415	Multi-omics analysis reveals aspirin is associated with reduced risk of Alzheimer's disease.	medRxiv : the preprint server for health sciences	2025	10.1101/2025.04.07.25325038	Grabowska, Monika E; Vaidya, Avi U; Zhong, Xue; Guardo, Chris; Dickson, Alyson L; Babanejad, Mojgan; Yan, Chao; Xin, Yi; Mundo, Sergio; Peterson, Josh F; Feng, QiPing; Eaton, James; Wen, Zhexing; Li, Bingshan; Wei, Wei-Qi	The urgent need for safe and effective therapies for Alzheimer's disease (AD) has spurred a growing interest in repurposing existing drugs to treat or prevent AD. In this study, we combined multi-omics and clinical data to investigate possible repurposing opportunities for AD. We performed transcriptome-wide association studies (TWAS) to construct gene expression signatures of AD from publicly av…
40328937	MINDSETS: Multi-omics Integration with Neuroimaging for Dementia Subtyping and Effective Temporal Study.	Scientific reports	2025	10.1038/s41598-025-97674-0	Hassan, Salma; Akaila, Dawlat; Arjemandi, Maryam; Papineni, Vijay; Yaqub, Mohammad	In the complex realm of cognitive disorders, Alzheimer's disease (AD) and vascular dementia (VaD) are the two most prevalent dementia types, presenting entangled symptoms yet requiring distinct treatment approaches. The crux of effective treatment in slowing neurodegeneration lies in early, accurate diagnosis, as this significantly assists doctors in determining the appropriate course of action. …
40323280	APOE genotype and biological age impact inter-omic associations related to bioenergetics.	Aging	2025	10.18632/aging.206243	Ellis, Dylan; Watanabe, Kengo; Wilmanski, Tomasz; Lustgarten, Michael S; Korat, Andres V Ardisson; Glusman, Gwênlyn; Hadlock, Jennifer; Fiehn, Oliver; Sebastiani, Paola; Price, Nathan D; Hood, Leroy; Magis, Andrew T; Evans, Simon J; Pflieger, Lance; Lovejoy, Jennifer C; Gibbons, Sean M; Funk, Cory C; Baloni, Priyanka; Rappaport, Noa	Apolipoprotein E (APOE) modifies human aging; specifically, the ε2 and ε4 alleles are among the strongest genetic predictors of longevity and Alzheimer's disease (AD) risk, respectively. However, detailed mechanisms for their influence on aging remain unclear. In the present study, we analyzed multi-omic association patterns across APOE genotypes, sex, and biological age (BA) axes in 2,229 commun…
39586557	Integrating network pharmacology and multi-omics to explore the mechanism of Callicarpa kwangtungensis Chun in ameliorating Alzheimer's disease pathology in APP/PS1 mice.	Journal of ethnopharmacology	2025	10.1016/j.jep.2024.119148	Liu, Yong-Lin; Xu, Sha; Xu, Xi; Tang, Yuan; Shao, Jian; Chen, Jie; Li, Yi-Guang	ETHNOPHARMACOLOGICAL RELEVANCE: Callicarpa kwangtungensis Chun (CK) is a traditional herb for the treatment of blood stasis, hemostasis, anti-inflammation, and antidepressant. Previous studies have showen that CK extract has significant anti-neuroinflammatory activity. However, the mechanism by which it treats AD is still unclear. AIM OF STUDY: This study aimed to investigate the effects and mech…
40475406	Brain Multi-Omic Subtypes of Neuroticism reveal molecular signatures linked to Alzheimer's Disease.	bioRxiv : the preprint server for biology	2025	10.1101/2025.05.19.654904	Zammit, Andrea R; de Pavia Lopes, Katia; Batalha, Caio M P F; Yu, Lei; Poole, Victoria N; Tasaki, Shinya; Kapasi, Alifiya; Wang, Yanling; De Jager, Philip L; Menon, Vilas; Seyfried, Nicholas T; Kaddurah-Daouk, Rima; Iturria-Medina, Yasser; Bennett, David A	IMPORTANCE: Molecular mechanisms linking neuroticism with Alzheimer's disease traits are unknown. OBJECTIVE: To identify molecular subtypes of neuroticism and examine their association with ADRD traits. DESIGN: Three ongoing cohort studies were used; Religious Orders Study (ROS), Rush Memory and Aging Project (MAP) and Minority Aging Research Study (MARS), that began enrollment in 1994, 1997, and…
39868328	Integrated Multi-Omics Analyses of Synaptosomes Revealed Synapse-Centered Novel Targets in Alzheimer's Disease.	bioRxiv : the preprint server for biology	2025	10.1101/2025.01.09.631584	Kumar, Subodh; Ramos, Enrique; Hidalgo, Axel; Rodarte, Daniela; Sharma, Bhupender; Torres, Melissa M; Devara, Davin; Gadad, Shrikanth S	Synapse dysfunction is an early event in Alzheimer's disease (AD) caused by various factors such as Amyloid beta, p-tau, inflammation, and aging. However, the exact molecular mechanism of synapse dysfunction in AD is largely unknown. To understand this, we comprehensively analyzed the synaptosome fraction in postmortem brain samples from AD patients and cognitively normal individuals. We conducte…
40216042	Integrated multi-omics analysis and experimental validation reveals the mechanism of tenuifoliside A activity in Alzheimer's disease.	Journal of ethnopharmacology	2025	10.1016/j.jep.2025.119797	Ma, Huifen; Qiao, Qiong; Yu, Zhiyang; Wang, Wenpan; Li, Zhonghua; Xie, Zhishen; Su, Yunfang; Zhang, Xiaowei; Sun, Yiran; Wang, Pan; Zhang, Zhenqiang	ETHNOPHARMACOLOGICAL RELEVANCE: Alzheimer's disease (AD) is characterized by progressive cognitive dysfunction and memory loss. Tenuifoliside A (TFSA) is a constituent of RADIX POLYGALAE, a medicinal herb traditionally used in the clinical treatment of AD in China. However, the therapeutic mechanism of this compound is unknown. AIM OF THE STUDY: To investigate the effects and pharmacological mech…
39997198	TMF Attenuates Cognitive Impairment and Neuroinflammation by Inhibiting the MAPK/NF-κB Pathway in Alzheimer's Disease: A Multi-Omics Analysis.	Marine drugs	2025	10.3390/md23020074	Liu, Yonglin; Xu, Xi; Wu, Xiaoming; Yang, Guodong; Luo, Jiaxin; Liang, Xinli; Chen, Jie; Li, Yiguang	The rising prevalence of Alzheimer's disease (AD) underscores the urgent need for novel therapeutic agents derived from natural sources. Among flavonoids, 3',4',5,7-tetramethoxyflavone (TMF), a structural analog of luteolin, has gained attention for its favorable pharmacokinetics and potential neuroprotective properties. Despite the significant neuroprotective effects and favorable pharmacokineti…
40480991	Population-scale cross-disorder atlas of the human prefrontal cortex at single-cell resolution.	Scientific data	2025	10.1038/s41597-025-04687-5	Fullard, John F; Nm, Prashant; Lee, Donghoon; Mathur, Deepika; Therrien, Karen; Hong, Aram; Casey, Clara; Shao, Zhiping; Alvia, Marcela; Argyriou, Stathis; Clarence, Tereza; Burstein, David; Venkatesh, Sanan; Auluck, Pavan K; Barnes, Lisa L; Bennett, David A; Marenco, Stefano; Girdhar, Kiran; Haroutunian, Vahram; Hoffman, Gabriel E; Voloudakis, Georgios; Bendl, Jaroslav; Roussos, Panos	Neurodegenerative diseases and serious mental illnesses often exhibit overlapping characteristics, highlighting the potential for shared underlying mechanisms. To facilitate a deeper understanding of these diseases and pave the way for more effective treatments, we have generated a population-scale multi-omics dataset consisting of genotype and single-nucleus transcriptome data from the prefronta…
39979805	Interaction of genetic variants and methylation in transcript-level expression regulation in Alzheimer's disease by multi-omics data analysis.	BMC genomics	2025	10.1186/s12864-025-11362-x	Han, Seonggyun; Cho, Soo-Ah; Choi, Wongyung; Eilbeck, Karen; Coon, Hilary; Nho, Kwangsik; Lee, Younghee	BACKGROUND: Alzheimer's disease (AD) presents a significant public health problem and major cause of dementia. Not only genetic but epigenetic factors contribute to complex and heterogeneous molecular mechanisms underlying AD risk; in particular, single nucleotide polymorphisms (SNPs) and DNA methylation can lead to dysregulation of gene expression in the AD brain. Each of these regulators has be…
39386613	WIMOAD: Weighted Integration of Multi-Omics Data with Meta Learning for Alzheimer's Disease Diagnosis.	bioRxiv : the preprint server for biology	2025	10.1101/2024.09.25.614862	Xiao, Hanyu; Wang, Jieqiong; Wan, Shibiao	INTRODUCTION: Alzheimer's disease (AD), the most prevalent subtype of dementia, is characterized by a gradual decline in brain cognitive function. Early detection is critical for initiating timely interventions that may delay the severe progression of the disease. Recent advances in next-generation sequencing (NGS) offer promising, non-invasive, and cost-effective strategies for AD screening. How…
40441366	AI-assisted multi-OMICS analysis reveals new markers for the prediction of AD.	Biochimica et biophysica acta. Molecular basis of disease	2025	10.1016/j.bbadis.2025.167925	Latifi-Navid, Hamid; Mokhtari, Saeedeh; Taghizadeh, Sepideh; Moradi, Fatemeh; Poostforoush-Fard, Dorsa; Alijanpour, Sakineh; Aghanoori, Mohamad-Reza	Alzheimer's Disease (AD) is the most prevalent neurodegenerative disorder, characterized by progressive cognitive decline. Early and accurate diagnosis is crucial for improving patient outcomes, yet current diagnostic methods remain invasive, costly, and limited in accessibility. This study leverages artificial intelligence (AI) and machine learning approaches to perform a multi-omics analysis, i…
39965994	Utilization of precision medicine digital twins for drug discovery in Alzheimer's disease.	Neurotherapeutics : the journal of the American Society for Experimental	2025	10.1016/j.neurot.2025.e00553	Ren, Yunxiao; Pieper, Andrew A; Cheng, Feixiong	Alzheimer's disease (AD) presents significant challenges in drug discovery and development due to its complex and poorly understood pathology and etiology. Digital twins (DTs) are recently developed virtual real-time representations of physical entities that enable rapid assessment of the bidirectional interaction between the virtual and physical domains. With recent advances in artificial intell…
39816194	Multi-omics characterization of improved cognitive functions in Parkinson's disease patients after the combined metabolic activator treatment: a randomized, double-blinded, placebo-controlled phase II trial.	Brain communications	2025	10.1093/braincomms/fcae478	Yulug, Burak; Altay, Ozlem; Li, Xiangyu; Hanoglu, Lutfu; Cankaya, Seyda; Velioglu, Halil A; Lam, Simon; Yang, Hong; Coskun, Ebru; Idil, Ezgi; Bayraktaroglu, Zubeyir; Nogaylar, Rahim; Ozsimsek, Ahmet; Yildirim, Serkan; Bolat, Ismail; Kiliclioglu, Metin; Bayram, Cemil; Yuksel, Nursena; Tozlu, Ozlem O; Arif, Muhammad; Shoaie, Saeed; Hacimuftuoglu, Ahmet; Zhang, Cheng; Nielsen, Jens; Turkez, Hasan; B…	Parkinson's disease is primarily marked by mitochondrial dysfunction and metabolic abnormalities. We recently reported that the combined metabolic activators improved the immunohistochemical parameters and behavioural functions in Parkinson's disease and Alzheimer's disease animal models and the cognitive functions in Alzheimer's disease patients. These metabolic activators serve as the precursor…
39806062	Precision Prediction of Alzheimer's Disease: Integrating Mitochondrial Energy Metabolism and Immunological Insights.	Journal of molecular neuroscience : MN	2025	10.1007/s12031-024-02291-7	Du, Wenlong; Yu, Shihui; Liu, Ruiyao; Kong, Qingqing; Hao, Xin; Liu, Yi	Alzheimer's disease (AD), a prevalent neurodegenerative disorder, is characterized by mitochondrial dysfunction and immune dysregulation. This study is aimed at developing a risk prediction model for AD by integrating multi-omics data and exploring the interplay between mitochondrial energy metabolism-related genes (MEMRGs) and immune cell dynamics. We integrated four GEO datasets (GSE132903, GSE…
40581657	Integrated multi-omics analyses of synaptosomes revealed synapse-associated novel targets in Alzheimer's disease.	Molecular psychiatry	2025	10.1038/s41380-025-03095-w	Kumar, Subodh; Ramos, Enrique; Hidalgo, Axel; Rodarte, Daniela; Sharma, Bhupender; Torres, Melissa M; Devara, Davin; Gadad, Shrikanth S	Synapse dysfunction is an early event in Alzheimer's disease (AD) caused by various factors, including amyloid beta, p-tau, inflammation, and aging. However, the precise molecular mechanism underlying synapse dysfunction in AD remains largely unknown. To understand this, we comprehensively analyzed the synaptosomes fraction in post-mortem brain samples from AD patients and cognitively normal indi…
39419461	Multiomics Reveals Biological Mechanisms Linking Macroscale Structural Covariance Network Dysfunction With Neuropsychiatric Symptoms Across the Alzheimer's Disease Continuum.	Biological psychiatry	2025	10.1016/j.biopsych.2024.08.027	Jiang, Jiwei; Zhao, Kun; Li, Wenyi; Zheng, Peiyang; Jiang, Shirui; Ren, Qiwei; Duan, Yunyun; Yu, Huiying; Kang, Xiaopeng; Li, Junjie; Hu, Ke; Jiang, Tianlin; Zhao, Min; Wang, Linlin; Yang, Shiyi; Zhang, Huiying; Liu, Yaou; Wang, Anxin; Liu, Yong; Xu, Jun	BACKGROUND: The high heterogeneity of neuropsychiatric symptoms (NPSs) hinders further exploration of their role in neurobiological mechanisms and Alzheimer's disease (AD). We aimed to delineate NPS patterns based on brain macroscale connectomics to understand the biological mechanisms of NPSs on the AD continuum. METHODS: We constructed regional radiomics similarity networks for 550 participants…
40559413	Salivaomics: New Frontiers in Studying the Relationship Between Periodontal Disease and Alzheimer's Disease.	Metabolites	2025	10.3390/metabo15060389	Malcangi, Giuseppina; Marinelli, Grazia; Inchingolo, Alessio Danilo; Trilli, Irma; Ferrante, Laura; Casamassima, Lucia; Nardelli, Paola; Inchingolo, Francesco; Palermo, Andrea; Inchingolo, Angelo Michele; Dipalma, Gianna	BACKGROUND: This study explores the link between oral biofluids, microbial dysbiosis, and Alzheimer's disease (AD), highlighting saliva and gingival crevicular fluid (GCF) as non-invasive diagnostic sources. AD onset and progression appear to be influenced not only by genetic and environmental factors but also by changes in the oral microbiome and related inflammatory and metabolic alterations. A…
40095520	Changes in transcriptional regulation in the temporal lobe in patients with Alzheimer's disease.	Journal of Alzheimer's disease : JAD	2025	10.1177/13872877251322536	Yang, Yujie; Li, Yinhu; Chen, Yu	BackgroundAlzheimer's disease (AD) is a complex neurodegenerative disorder with intricate pathophysiological mechanisms. Transcriptome analysis has been used to investigate the pathogenesis of AD from the perspectives of mRNA expression, alternative splicing, and alternative polyadenylation. However, these 3 transcriptomic regulatory layers have not been comprehensively explored, limiting our und…
40385406	Integrative multi-omics QTL colocalization maps regulatory architecture in aging human brain.	medRxiv : the preprint server for health sciences	2025	10.1101/2025.04.17.25326042	Cao, Xuewei; Sun, Haochen; Feng, Ru; Mazumder, Rahul; Buen Abad Najar, Carlos F; Li, Yang I; de Jager, Philip L; Bennett, David; Dey, Kushal K; Wang, Gao	Multi-trait QTL (xQTL) colocalization has shown great promises in identifying causal variants with shared genetic etiology across multiple molecular modalities, contexts, and complex diseases. However, the lack of scalable and efficient methods to integrate large-scale multi-omics data limits deeper insights into xQTL regulation. Here, we propose ColocBoost, a multi-task learning colocalization m…
40355410	Spatial mapping of the brain metabolome lipidome and glycome.	Nature communications	2025	10.1038/s41467-025-59487-7	Clarke, Harrison A; Ma, Xin; Shedlock, Cameron J; Medina, Terrymar; Hawkinson, Tara R; Wu, Lei; Ribas, Roberto A; Keohane, Shannon; Ravi, Sakthivel; Bizon, Jennifer L; Burke, Sara N; Abisambra, Jose Francisco; Merritt, Matthew E; Prentice, Boone M; Vander Kooi, Craig W; Gentry, Matthew S; Chen, Li; Sun, Ramon C	Metabolites, lipids, and glycans are fundamental but interconnected classes of biomolecules that form the basis of the metabolic network. These molecules are dynamically channeled through multiple pathways that govern cellular physiology and pathology. Here, we present a framework for the simultaneous spatial analysis of the metabolome, lipidome, and glycome from a single tissue section using mas…
39745486	Dietary Methionine Restriction Alleviates Cognitive Impairment in Alzheimer's Disease Mice via Sex-Dependent Modulation on Gut Microbiota and Tryptophan Metabolism: A Multiomics Analysis.	Journal of agricultural and food chemistry	2025	10.1021/acs.jafc.4c09878	Zhang, Yuyu; Liu, Tianqi; Pan, Fei; Li, Yiju; Wang, Da; Pang, Jingxi; Sang, Haojie; Xi, Yujia; Shi, Lin; Liu, Zhigang	Plant-based foods with low methionine contents have gained increasing interest for their potential health benefits, including neuroprotective effects. Methionine restriction (MR) linked to a plant-based diet has been shown to mitigate neurodegenerative diseases such as Alzheimer's disease (AD) through mechanisms that involve the gut microbiota. In this study, a 16-week MR diet (0.17% methionine, …
40166228	Single-cell multiomics reveals disrupted glial gene regulatory programs in Alzheimer's disease via interpretable machine learning.	bioRxiv : the preprint server for biology	2025	10.1101/2025.03.14.643349	Zhang, Shuwen; Hu, Hongru; Wang, Xue; Xiong, Chengjie; Asmann, Yan W; Ren, Yingxue	Recent development of single-cell technology across multiple omics platforms has provided new ways to obtain holistic views of cells to study disease pathobiology. Alzheimer's disease (AD) is the most common form of dementia worldwide, yet the detailed understanding of its cellular and molecular mechanisms remains limited. In this study, we analyzed paired single-cell transcriptomic (scRNA-seq) a…
39680277	A complex systems approach to mosaic loss of the Y chromosome.	GeroScience	2025	10.1007/s11357-024-01468-7	Guo, Xihan; Dai, Xueqin	Mosaic loss of Y chromosome (mLOY) is an acquired condition wherein a sizeable proportion of an organ's cells have lost their Y. Large-scale cohort studies have shown that mLOY is age-dependent and a strong risk factor for all-cause mortality and adverse outcomes of age-related diseases. Emerging multi-omics approaches that combine gene expression, epigenetic and mutational profiling of human LOY…
40455746	AD-GCN: A novel graph convolutional network integrating multi-omics data for enhanced Alzheimer's disease diagnosis.	PloS one	2025	10.1371/journal.pone.0325050	Li, Zilu; Li, Qingyun; Li, Xiaoqing; Luo, Wei; Guo, Haiyan; Zhao, Chunyan; Yang, Canzhen; Xie, Anke; Hu, Kai; Guo, Yangfan	Alzheimer's disease (AD) etiology is complex, influenced by demographic risk factors such as age, sex, and educational level, alongside multi-omics factors derived from genomics, transcriptomics, and epigenomics. Advancements in multi-omics technology present both challenges and opportunities for AD diagnosis, enabling a more comprehensive understanding of the complex interactions among contribut…
40034855	M3NetFlow: A multi-scale multi-hop graph AI model for integrative multi-omic data analysis.	iScience	2025	10.1016/j.isci.2025.111920	Zhang, Heming; Goedegebuure, S Peter; Ding, Li; DeNardo, David; Fields, Ryan C; Province, Michael; Chen, Yixin; Payne, Philip; Li, Fuhai	Multi-omic data-driven studies are at the forefront of precision medicine by characterizing complex disease signaling systems across multiple views and levels. The integration and interpretation of multi-omic data are critical for identifying disease targets and deciphering disease signaling pathways. However, it remains an open problem due to the complex signaling interactions among many protein…
39798820	Multi-omics analyses of early-onset familial Alzheimer's disease and Sanfilippo syndrome zebrafish models reveal commonalities in disease mechanisms.	Biochimica et biophysica acta. Molecular basis of disease	2025	10.1016/j.bbadis.2024.167651	Barthelson, Karissa; Protzman, Rachael A; Snel, Marten F; Hemsley, Kim; Lardelli, Michael	Sanfilippo syndrome (mucopolysaccharidosis type III, MPSIII) causes childhood dementia, while Alzheimer's disease is the most common type of adult-onset dementia. There is no cure for either of these diseases, and therapeutic options are extremely limited. Increasing evidence suggests commonalities in the pathogenesis of these diseases. However, a direct molecular-level comparison of these diseas…
39996839	Exploring the Efficacy and Target Genes of Atractylodes Macrocephala Koidz Against Alzheimer's Disease Based on Multi-Omics, Computational Chemistry, and Experimental Verification.	Current issues in molecular biology	2025	10.3390/cimb47020118	Zheng, Yuanteng; Gao, Xin; Tang, Jiyang; Gao, Li; Cui, Xiaotong; Liu, Kechun; Zhang, Xiujun; Jin, Meng	OBJECTIVE: To unveil the efficacy and ferroptosis-related mechanisms of Atractylodes Macrocephala Koidz (AMK) against Alzheimer's disease (AD), which is the most widespread neurodegenerative disease. METHODS: Gene set variation analysis (GSVA) scores were used to investigate the relationship between ferroptosis and AD. Logistic regression with seven feature selections and a deep learning model we…
40393910	Expanding the understanding of insulin resistance in brain and periphery.	Trends in endocrinology and metabolism: TEM	2025	10.1016/j.tem.2025.04.010	Chen, Wenqiang; Kullmann, Stephanie; Rhea, Elizabeth M	Insulin resistance is a central feature of metabolic disorders such as type 2 diabetes (T2D). While studies on this disorder have largely been linked to glucose metabolism and intracellular signaling, recent advances reveal that insulin resistance extends beyond traditional glucose regulatory pathways, impacting multiple organs including the brain, contributing to cognitive dysfunction and neurod…
40250147	Transcriptomic analyses of human brains with Alzheimer's disease identified dysregulated epilepsy-causing genes.	Epilepsy & behavior : E&B	2025	10.1016/j.yebeh.2025.110421	Eteleeb, Abdallah M; Alves, Suélen Santos; Buss, Stephanie; Shafi, Mouhsin; Press, Daniel; Garcia-Cairasco, Norberto; Benitez, Bruno A	BACKGROUND & OBJECTIVE: Alzheimer's Disease (AD) patients at multiple stages of disease progression have a high prevalence of seizures. However, whether AD and epilepsy share pathophysiological changes remains poorly defined. In this study, we leveraged high-throughput transcriptomic data from sporadic AD cases at different stages of cognitive impairment across multiple independent cohorts and br…
39754192	Integrative multiomics reveals common endotypes across PSEN1, PSEN2, and APP mutations in familial Alzheimer's disease.	Alzheimer's research & therapy	2025	10.1186/s13195-024-01659-6	Valdes, Phoebe; Caldwell, Andrew B; Liu, Qing; Fitzgerald, Michael Q; Ramachandran, Srinivasan; Karch, Celeste M; Galasko, Douglas R; Yuan, Shauna H; Wagner, Steven L; Subramaniam, Shankar	BACKGROUND: PSEN1, PSEN2, and APP mutations cause Alzheimer's disease (AD) with an early age at onset (AAO) and progressive cognitive decline. PSEN1 mutations are more common and generally have an earlier AAO; however, certain PSEN1 mutations cause a later AAO, similar to those observed in PSEN2 and APP. METHODS: We examined whether common disease endotypes exist across these mutations with a lat…
40297324	Multiomics from Alzheimer's Brains and Mesenchymal Stem Cell-Derived Extracellular Vesicles Identifies Therapeutic Potential of Specific Subpopulations to Target Mitochondrial Proteostasis.	Journal of central nervous system disease	2025	10.1177/11795735251336302	Abyadeh, Morteza; Kaya, Alaattin	BACKGROUND: Alzheimer's disease (AD) is characterized by complex molecular alterations that complicate its pathogenesis and contribute to the lack of effective treatments. Mesenchymal stem cell-derived extracellular vesicles (EVs) have shown promise in AD models, but results across different EV subpopulations remain inconsistent. OBJECTIVES: This study investigates proteomic and transcriptomic da…
40033867	Exploring the Mechanism of Kai-Xin-San to Improve Cognitive Deficits in AD Rats Induced by D-Gal and Aβ(25-35) Based on Multi-Omics and Network Analysis.	Biomedical chromatography : BMC	2025	10.1002/bmc.70047	Zhou, Lifen; Zhang, Min; Zheng, Qin; Song, Yonggui; Yan, Zhihong; Wang, Huijuan; Xiong, Yongchang; Chen, Ying; Cai, Zhinan; Yuan, Jinbin	Alzheimer's disease (AD) is a common neurodegenerative disease for which there are no effective drugs. Kai-Xin-San (KXS), with definite curative effects, is widely used for the prevention and treatment of AD in China. But its mechanism is not yet fully understood. Based on our established rat model and previous pharmacodynamics study, Multi-omics (metabolomics, proteomics) and network analysis we…
40502793	Unique lipid cargoes in APOE4 human brain-derived extracellular vesicles recruit cell adhesion molecules and promote tauopathy in Alzheimer's disease.	Research square	2025	10.21203/rs.3.rs-6508552/v1	Ikezu, Tsuneya; Zhang, Zhengrong; Yu, Kaiwen; Bao, Hanmei; Ikezu, Tadafumi; Ravula, Arun Reddy; Melvin, Bridgette; Scholes, Clara; You, Yang; Ellison, Justice; Kanekiyo, Takahisa; Wszolek, Zbigniew; DeTure, Michael; Dickson, Dennis; Han, Xianlin; Peng, Junmin; Ikezu, Seiko	Brain-derived extracellular vesicles (BDEVs) carry tau filaments and promote tau transmission in Alzheimer's disease (AD). However, how APOE ε4 allele, a key genetic risk factor for AD, may change BDEV molecular structures thereby facilitate disease progression is poorly understood. Here we report comprehensive analyses of BDEVs isolated from human E3/3 and E4/4 AD brains with a biological multi-…
39809899	Multi-omic quantitative trait loci link tandem repeat size variation to gene regulation in human brain.	Nature genetics	2025	10.1038/s41588-024-02057-2	Cui, Ya; Arnold, Frederick J; Li, Jason Sheng; Wu, Jie; Wang, Dan; Philippe, Julien; Colwin, Michael R; Michels, Sebastian; Chen, Chaorong; Sallam, Tamer; Thompson, Leslie M; La Spada, Albert R; Li, Wei	Tandem repeat (TR) size variation is implicated in ~50 neurological disorders, yet its impact on gene regulation in the human brain remains largely unknown. In the present study, we quantified the impact of TR size variation on brain gene regulation across distinct molecular phenotypes, based on 4,412 multi-omics samples from 1,597 donors, including 1,586 newly sequenced ones. We identified ~2.2 …
39974070	Transcriptomic analyses of human brains with Alzheimer's disease identified dysregulated epilepsy-causing genes.	medRxiv : the preprint server for health sciences	2025	10.1101/2025.01.02.25319900	Eteleeb, Abdallah M; Alves, Suélen Santos; Buss, Stephanie; Shafi, Mouhsin; Press, Daniel; Garcia-Cairasco, Norberto; Benitez, Bruno A	BACKGROUND & OBJECTIVE: Alzheimer's Disease (AD) patients at multiple stages of disease progression have a high prevalence of seizures. However, whether AD and epilepsy share pathophysiological changes remains poorly defined. In this study, we leveraged high-throughput transcriptomic data from sporadic AD cases at different stages of cognitive impairment across multiple independent cohorts and br…
40252828	Reshaping the gut microbiota: A novel oppinion of Eucommiae cortex polysaccharide alleviate learning and memory impairments in Alzheimer's disease.	Journal of advanced research	2025	10.1016/j.jare.2025.04.025	Zhao, Yongkang; Zhao, Wenxing; Chai, Xuejun; Sun, Penghao; Huang, Junlang; Guo, Xinrui; Zhang, Lulu; Ren, Duoduo; Yi, Chenju; Zhu, Xiaoyan; Zhao, Shanting	BACKGROUND: Alzheimer's disease (AD), which is a chronic neurodegenerative disorder, is marked by the progressive deteriorations in learning and memory capabilities. The microbiota-gut-brain axis has come to be regarded as a crucial element in relation to the pathogenesis as well as the treatment of AD. Eucommiae cortex polysaccharides (EPs), being among the most plentiful substances present in t…
40045664	STExplore: An Integrated Online Platform for Comprehensive Analysis and Visualization of Spatial Transcriptomics Data.	Small methods	2025	10.1002/smtd.202401272	Wang, Yongtian; Luo, Jintian; Jiao, Shaoqing; Xie, Xiaohan; Wang, Tao; Liu, Jie; Shang, Xuequn; Peng, Jiajie	Spatial transcriptomics revolutionizes the understanding of tissue organization and cellular interactions by combining high-resolution spatial information with gene expression profiles. Existing spatial transcriptomics analysis platforms face challenges in accommodating diverse techniques, integrating multi-omics data, and providing comprehensive analytical workflows. STExplore, an advanced onlin…
38652148	Navigating Amaryllidaceae alkaloids: bridging gaps and charting biosynthetic territories.	Journal of experimental botany	2025	10.1093/jxb/erae187	Liyanage, Nuwan Sameera; Awwad, Fatima; Gonçalves Dos Santos, Karen Cristine; Jayawardena, Thilina U; Mérindol, Natacha; Desgagné-Penix, Isabel	Amaryllidaceae alkaloid (AA) biosynthesis has garnered significant attention in recent years, particularly with the commercialization of galanthamine as a treatment for the symptoms of Alzheimer's disease. A significant amount of research work over the last eight decades has focused on the understanding of AA biosynthesis, starting from early radiolabelling studies to recent multi-omics analysis …
40332288	Multi-Omics Integration Analysis Revealed That miR-375-3p Is a Two-Sided Factor Regulating the Development and TUMORIGENESIS of Alzheimer's Disease.	International journal of molecular sciences	2025	10.3390/ijms26083666	Bao, Xinlu; Zhang, Cheng; Ren, Zhichao; Wang, Yuxiang; Zeng, Linlin	It has been reported that miR-375-3p plays a critical role in numerous diseases. To elucidate its biological function, particularly its differential expression and specific mechanisms of action in Alzheimer's disease (AD) and small cell lung cancer (SCLC), this study comprehensively explores the associations between the target genes of miR-375-3p and both AD and SCLC. The focus is specifically on…
39873127	Review of Associations of Diabetes and Insulin Resistance With Brain Health in Three Harmonised Cohort Studies of Ageing and Dementia.	Diabetes/metabolism research and reviews	2025	10.1002/dmrr.70032	Biswas, Roshni; Capuano, Ana W; Mehta, Rupal I; Barnes, Lisa L; Bennett, David A; Arvanitakis, Zoe	Diabetes increases the risk of dementia, and insulin resistance (IR) has emerged as a potential unifying feature. Here, we review published findings over the past 2 decades on the relation of diabetes and IR to brain health, including those related to cognition and neuropathology, in the Religious Orders Study, the Rush Memory and Aging Project, and the Minority Aging Research Study (ROS/MAP/MARS…
40301248	Functional Specificity of Astrocyte Subtypes in Alzheimer's Disease: Decoding Disease Mechanisms Through Network-based Analysis of Integrated Single-Nuclei Multi-Omic Data.	Molecular neurobiology	2025	10.1007/s12035-025-04965-8	İlgün, Atılay; Çakır, Tunahan	Alzheimer's disease (AD) is the most common cause of dementia. Recent studies have revealed incontrovertible roles of astrocytes in the pathology of AD. Considering the conflicting behaviours of astrocytes in AD brain, they have been proposed to have subtypes. In this study, astrocytes from two publicly available single-nuclei transcriptome datasets were integrated to provide in-depth characteriz…
39773540	Uncovering the epigenetic regulatory clues of PRRT1 in Alzheimer's disease: a strategy integrating multi-omics analysis with explainable machine learning.	Alzheimer's research & therapy	2025	10.1186/s13195-024-01646-x	Wang, Fang; Liang, Ying; Wang, Qin-Wen	BACKGROUND: Alzheimer's disease (AD) is a complex neurodegenerative disorder with a largely unexplored epigenetic landscape. OBJECTIVE: This study employs an innovative approach that integrates multi-omics analysis and explainable machine learning to explore the epigenetic regulatory mechanisms underlying the epigenetic signature of PRRT1 implicated in AD. METHODS: Through comprehensive DNA methy…
39974039	Generalizable Prediction of Alzheimer Disease Pathologies with a Scalable Annotation Tool and an High-Accuracy Model.	medRxiv : the preprint server for health sciences	2025	10.1101/2025.02.03.25321603	Gopal Ramaswamy, Vivek; Ahirwar, Monika; Ryan, Gennadi; Dugger, Brittany N; Al Dalahmah, Osama; Signaevsky, Maxim; Purohit, Dushyant P; Haroutunian, Vahram; Finkbeiner, Steven	Characterizing the cardinal neuropathologies in Alzheimer disease (AD) can be laborious, time consuming, and susceptible to intra- and inter-observer variability. The lack of high throughput unbiased approaches to reliably assess neuropathology hampers efforts to use pathology as a means to link clinical features of AD to molecular pathogenesis in the ever-growing datasets of persons with AD. To …
40158459	Topological influence of immediate-early genes in brain genetic networks and their link to Alzheimer's disease.	Computers in biology and medicine	2025	10.1016/j.compbiomed.2025.110043	Zachariou, Margarita; Loizidou, Eleni M; Spyrou, George M	Immediate-early genes (IEGs), a subset of activity-regulated genes (ARGs), are rapidly and transiently activated by neuronal activity independent of protein synthesis. While extensively researched, the role of IEGs within genetic networks and their potential as drug targets for brain diseases remain underexplored. This study aimed to investigate the topological influence of IEGs within genetic ne…
40401439	Effective Integration of Single-Cell Multi-Omics Data Using Improved Network-Based Integrative Clustering with Multigraph Regularization.	Journal of computational biology : a journal of computational molecular cell	2025	10.1089/cmb.2023.0460	Zhang, Shunqin; Kong, Wei; Wang, Shuaiqun; Wei, Kai; Liu, Kun; Wen, Gen; Yu, Yaling	The purpose of integrating different omics data is to study cellular heterogeneity at the level of transcriptional regulation from different gene levels, which can effectively identify cell types and reveal the pathogenesis of Alzheimer's disease (AD) from two perspectives. However, implementing such algorithms faces challenges such as high data noise levels, increased dimensionality, and computa…
40095120	Multi-Omics Analysis of Hippocampus in Rats Administered Trimethyltin Chloride.	Neurotoxicity research	2025	10.1007/s12640-025-00737-3	Zakaria, Douaa; Yamashita, Tomoki; Kosugi, Yohei	Trimethyltin chloride (TMT) is a neurotoxicant that damages the central nervous system (CNS) and triggers neurodegeneration. This study used multi-omic data, including transcriptomics and proteomics of the rat hippocampus, to identify differentially expressed genes and proteins in TMT-induced neurotoxicity over time, related to neuro-axonal damage marked by plasma Neurofilament Light (NfL) levels…
40223095	Dysregulated ac4C modification of mRNA in a mouse model of early-stage Alzheimer's disease.	Cell & bioscience	2025	10.1186/s13578-025-01389-8	Ji, Hao-Nan; Zhou, Hai-Qian; Qie, Jing-Bo; Lu, Wen-Mei; Gao, Hai-Tao; Wu, Dan-Hong	BACKGROUND: The identification and intervention of Alzheimer's Disease (AD) in its early-stage allows for the timely implementation of lifestyle modifications and therapeutic strategies. Although dysregulation of protein expression has been reported in the brain from AD patients and AD animal models, the underlying mechanisms remain poorly understood. N4-acetylcytidine (ac4C), the only known form…
40357359	Creating Chemiluminescence Signature Arrays Coupled with Machine Learning for Alzheimer's Disease Serum Diagnosis.	Research (Washington, D.C.)	2025	10.34133/research.0653	Zhu, Biyue; Li, Yanbo; Kuang, Shi; Wang, Huizhe; Yu, Astra; Zhang, Jing; Yang, Jun; Wang, Johnson; Shen, Shiqian; Zhai, Xuan; Xie, Jiajun; Ran, Chongzhao	Although omics and multi-omics approaches are the most used methods to create signature arrays for liquid biopsy, the high cost of omics technologies still largely limits their wide applications for point-of-care. Inspired by the bat echolocation mechanism, we propose an "echoes" approach for creating chemiluminescence signatures via screening of a compound library, and serum samples of Alzheimer…
39975141	Cell signaling pathways discovery from multi-modal data.	bioRxiv : the preprint server for biology	2025	10.1101/2025.02.06.636961	He, Changhan; Simpson, Claire; Cossentino, Ian; Zhang, Bin; Tkachev, Sasha; Eddins, Devon J; Kosters, Astrid; Yang, Junkai; Sheth, Shivani; Levy, Tyler; Possemato, Anthony; Huang, Linglin; Tabatsky, Evgeniy; Gregoretti, Ivan; Ariss, Majd; Dandekar, Deepti; Ausekar, Aniket; Ghosn, Eliver E B; Colonna, Marco; Rikova, Klarisa; Nie, Qing; Orlova, Darya	Deciphering cell signaling pathways is essential for advancing our understanding of basic biology, disease mechanisms, and the development of innovative therapeutic interventions. Recent advancements in multi-omics technologies enable us to capture cell signaling information in a more meaningful context. However, omics data is inherently complex-high-dimensional, heterogeneous, and extensive-maki…
40117152	MSAFF: Multi-Way Soft Attention Fusion Framework With the Large Foundation Models for the Diagnosis of Alzheimer's Disease.	IEEE transactions on neural networks and learning systems	2025	10.1109/TNNLS.2025.3545101	Bi, Xia-An; Shen, Wenzhuo; Shan, Yinglu; Chen, Dayou; Xu, Luyun; Chen, Ke; Liu, Zhonghua	Complementary information in multi-omics data are crucial for understanding the pathogenesis of Alzheimer's Disease (AD). However, existing studies face challenges in addressing the high-level noise and heterogeneity in multi-omics data. This article presents a novel approach that combines large foundation models (LFMs) with soft attention mechanisms to enhance, select, and fuse multi-omics featu…
39667708	Discovery of the microbiota-gut-brain axis mechanisms of acupuncture for amnestic mild cognitive impairment based on multi-omics analyses: A pilot study.	Complementary therapies in medicine	2025	10.1016/j.ctim.2024.103118	Yin, Zi-Han; Bao, Qiong-Nan; Li, Ya-Qin; Liu, Yi-Wei; Wang, Zi-Qi; Ye, Fang; He, Xia; Zhang, Xin-Yue; Zhong, Wan-Qi; Wu, Ke-Xin; Yao, Jin; Chen, Zi-Wen; Zhao, Ling; Liang, Fan-Rong	OBJECTIVES: Acupuncture is a promising therapy for amnestic mild cognitive impairment (aMCI). Growing evidence suggest that alterations in the microbiota-gut-brain (MGB) axis contribute to the development and progression of aMCI. However, little is known about whether and how acupuncture change the MGB axis of aMCI individuals. METHODS: This was a randomized, controlled, clinical trial. Forty pat…
40502751	Biological aging acceleration in major depressive disorder: a multi-omics, multi-modal analyses.	Research square	2025	10.21203/rs.3.rs-6716774/v1	Diniz, Breno; Zhao, Shangshu; Drouard, Gabin; Vuoksimaa, Eero; Ollikainen, Miina; Lenze, Eric; Xu, Ming; Fortinski, Richard; Kuchel, George; Kaprio, Jaako; Kuo, Chia-Ling	Major depressive disorder (MDD) is linked to a higher risk of premature aging, but the mechanisms underlying this association remain unclear. Using data from two population cohorts (UK Biobank and Finnish Twin Cohort), we evaluate the relationship between systemic and organ-specific proteomic and epigenetic aging acceleration and MDD. A lifetime history of MDD was associated with accelerated prot…
40502193	Altered Hepatic Metabolism in Down Syndrome.	bioRxiv : the preprint server for biology	2025	10.1101/2025.05.27.656393	Dunn, Lauren N; Niemeyer, Brian F; Eduthan, Neetha P; Schade, Kyndal A; Waugh, Katherine A; Brown, Chrisstopher; Rachubinski, Angela L; Timkovich, Ariel E; Orlicky, David J; Galbraith, Matthew D; Espinosa, Joaquin M; Sullivan, Kelly D	Trisomy 21 (T21) gives rise to Down syndrome (DS), the most commonly occurring chromosomal abnormality in humans. T21 affects nearly every organ and tissue system in the body, predisposing individuals with DS to congenital heart defects, autoimmunity, and Alzheimer's disease, among other co-occurring conditions. Here, using multi-omic analysis of plasma from more than 400 people, we report broad …
40172120	TCnet: A Novel Strategy to Predict Target Combination of Alzheimer's Disease via Network-Based Methods.	Journal of chemical information and modeling	2025	10.1021/acs.jcim.5c00172	Yue, Chengyuan; Chen, Baiyu; Pan, Fei; Wang, Ze; Yu, Hongbo; Liu, Guixia; Li, Weihua; Wang, Rui; Tang, Yun	Alzheimer's disease (AD) is a complex neurodegenerative disorder with an unclear pathogenesis; the traditional ″single gene-single target-single drug″ strategy is insufficient for effective treatment. This study explores a novel strategy for the multitarget therapy of AD by integrating multiomics data and employing network analysis. Different from conventional single-target methods, TCnet adopts …
40541516	Comment on "Multi-omics analysis of druggable genes to facilitate Alzheimer's disease therapy: A multi-cohort machine learning study".	The journal of prevention of Alzheimer's disease..	2025	10.1016/j.tjpad.2025.100251	Xue, Jihao; Chen, Yitian; Chen, Ligang; Yin, Qijia
40475149	Identification and Validation of New Molecular Subtypes within the Early and Late Mild Cognitive Impairment Stages of Alzheimer's Disease.	medRxiv : the preprint server for health sciences	2025	10.1101/2023.04.06.23288268	Li, Bowei; Yadav, Shashank; Zhou, Shu; Du, Yuheng; Qian, Leyuan; Karas, Zachary; Zhang, Yueyang; Shen, Li; Lee, Jenny J; Vardarajan, Badri N; Lee, Annie J; Garmire, Lana X	Alzheimer's disease (AD) is a heterogeneous neurodegenerative condition. This study identifies clinically relevant new molecular subtypes of the early and late mild cognitive impairment (EMCI and LMCI) stages of AD from 401 patients in the ADNI consortium. Metabolomics and peripheral blood mononuclear cell (PBMC) transcriptomics data are integrated using Similarity Network Fusion (SNF), resulting…
39825484	Blood biomarker profiles in young-onset neurocognitive disorders: A cohort study.	The Australian and New Zealand journal of psychiatry	2025	10.1177/00048674241312805	Bhalala, Oneil G; Beamish, Jessica; Eratne, Dhamidhu; Summerell, Patrick; Porter, Tenielle; Laws, Simon M; Kang, Matthew Jy; Huq, Aamira J; Chiu, Wei-Hsuan; Cadwallader, Claire; Walterfang, Mark; Farrand, Sarah; Evans, Andrew H; Kelso, Wendy; Churilov, Leonid; Watson, Rosie; Yassi, Nawaf; Velakoulis, Dennis; Loi, Samantha M	INTRODUCTION: Young-onset neurocognitive symptoms result from a heterogeneous group of neurological and psychiatric disorders which present a diagnostic challenge. To identify such factors, we analysed the Biomarkers in Younger-Onset Neurocognitive Disorders cohort, a study of individuals <65 years old presenting with neurocognitive symptoms for a diagnosis and who have undergone cognitive and bi…
40341543	Effective integration of multi-omics with prior knowledge to identify biomarkers via explainable graph neural networks.	NPJ systems biology and applications	2025	10.1038/s41540-025-00519-9	Tripathy, Rohit K; Frohock, Zachary; Wang, Hong; Cary, Gregory A; Keegan, Stephen; Carter, Gregory W; Li, Yi	The rapid growth of multi-omics datasets and the wealth of biological knowledge necessitates the development of effective methods for their integration. Such methods are essential for building predictive models and identifying drug targets based on a limited number of samples. We propose a framework called GNNRAI for the supervised integration of multi-omics data with biological priors represente…
40530327	RETRACTION: Study on the Multitarget Synergistic Effects of Kai-Xin-San against Alzheimer's Disease Based on Systems Biology.	Oxidative medicine and cellular longevity	2025	10.1155/omcl/9782846	Cellular Longevity, Oxidative Medicine And	[This retracts the article DOI: 10.1155/2019/1707218.].
40520536	Integrative single-cell and cell-free plasma RNA transcriptomics identifies biomarkers for early non-invasive AD screening.	Frontiers in aging neuroscience	2025	10.3389/fnagi.2025.1571783	Wu, Li; Zhang, Renxin; Wang, Yichao; Dai, Shaoxing; Yang, Naixue	INTRODUCTION: Data-driven omics approaches have rapidly advanced our understanding of the molecular heterogeneity of Alzheimer's disease (AD). However, limited by the unavailability of brain tissue, there is an urgent need for a non-invasive tool to detect alterations in the AD brain. Cell-free RNA (cfRNA), which crosses the blood-brain barrier, could reflect AD brain pathology and serve as a dia…
40491569	Prediction of mild cognitive impairment using blood multi-omics data.	Frontiers in genetics	2025	10.3389/fgene.2025.1552063	Zhang, Daniel Frank; Bayrak, Cigdem Sevim; Zeng, Qi; Wang, Minghui; Zhang, Bin	Mild cognitive impairment (MCI) represents an initial phase of memory or other cognitive function decline and is viewed as an intermediary stage between normal aging and Alzheimer's disease (AD), the most prevalent type of dementia. Individuals with MCI face a heightened risk of progressing to AD, and early detection of MCI can facilitate the prevention of such progression through timely interven…
39998604	DNA methylation patterns contribute to changes of cellular differentiation pathways in leukocytes with LOY from patients with Alzheimer´s disease.	Cellular and molecular life sciences : CMLS	2025	10.1007/s00018-025-05618-8	Jąkalski, Marcin; Bruhn-Olszewska, Bożena; Rychlicka-Buniowska, Edyta; Davies, Hanna; Sarkisyan, Daniil; Siedlar, Maciej; Baran, Jarosław; Węglarczyk, Kazimierz; Jaszczynski, Janusz; Ryś, Janusz; Gedraitis, Vilmantas; Filipowicz, Natalia; Klich-Rączka, Alicja; Kilander, Lena; Ingelsson, Martin; Dumanski, Jan P	Alzheimer's disease (AD) is a common and increasing societal problem due to the extending human lifespan. In males, loss of chromosome Y (LOY) in leukocytes is strongly associated with AD. We studied here DNA methylation and RNA expression in sorted monocytes and granulocytes with and without LOY from male AD patients. Through multi-omic analysis, we identified new candidate genes along with thos…
39099385	Integrated transcriptomic and proteomic analyses reveal the effects of chronic benzene exposure on the central nervous system in mice.	Toxicology mechanisms and methods	2025	10.1080/15376516.2024.2387740	Li, Hongwei; Zhang, Zhenqian; Xu, Qiannan; Fu, Enhao; Lyu, Ping; Pan, Xinmin; Zheng, Zhe; Qin, Haojie	Benzene exposure is known to cause serious damage to the human hematopoietic system. However, recent studies have found that chronic benzene exposure may also cause neurological damage, but there were few studies in this issue. The aim of this study was to investigate the mechanism of damage to the central nervous system (CNS) by chronic benzene exposure with a multi-omics analysis. We establishe…
38736309	Omics data classification using constitutive artificial neural network optimized with single candidate optimizer.	Network (Bristol, England)	2025	10.1080/0954898X.2024.2348726	Madhan, Subramaniam; Kalaiselvan, Anbarasan	Recent technical advancements enable omics-based biological study of molecules with very high throughput and low cost, such as genomic, proteomic, and microbionics'. To overcome this drawback, Omics Data Classification using Constitutive Artificial Neural Network Optimized with Single Candidate Optimizer (ODC-ZOA-CANN-SCO) is proposed in this manuscript. The input data is pre-processing by using …
40585083	Integrating GWAS and Transcriptomic Data Using PrediXcan and Multimodal Deep Learning Reveals Genetic Basis and Drug Repositioning Opportunities for Alzheimer's Disease.	medRxiv : the preprint server for health sciences	2025	10.1101/2025.01.02.25319880	Tian, Xuecong; Su, Ying; Zhang, Sizhe; Chen, Chen; Ma, Yaolei; Sun, Haiqing; Chen, Cheng; Zhou, Wei; Gao, Yue; Zhou, Luyu; Lv, Xiaoyi; Roussos, Panos; Zhang, Wen	Alzheimer's disease (AD), the leading cause of dementia, imposes a significant societal and economic burden; however, its complex molecular mechanisms remain unclear. This study integrates multi-omics data with advanced artificial intelligence (AI) methods to uncover the molecular basis underlying AD phenotype regulation and explore personalized drug repositioning strategies based on individual g…
40581532	Response to "Multi-omics analysis of druggable genes to facilitate Alzheimer's disease therapy: A multi-cohort machine learning study".	The journal of prevention of Alzheimer's disease..	2025	10.1016/j.tjpad.2025.100250	Hu, Jichang
40132750	Preventive effects of xanthohumol in APP/PS1 mice based on multi-omics atlas.	Brain research bulletin	2025	10.1016/j.brainresbull.2025.111316	Liu, Wei; Chen, Xiao; Yang, Chen; Lin, Zequn; Huang, Xinfeng; Zhang, Zhen; Liu, Jianjun	Alzheimer's disease (AD) is a complex disease with unknown etiology and pathogenesis. We described a combined analysis of murine proteomics and microbiomics to find potential therapeutic targets of different doses of xanthohumol (Xn), with the goal of providing a biological basis for the treatment of early AD. Xn improved the spatial learning and memory ability of APP/PS1 mice; this was associate…
39756152	Acquisition and transcriptomic analysis of tissue micro-regions using a capillary-based method.	Journal of pharmaceutical and biomedical analysis	2025	10.1016/j.jpba.2024.116656	Ye, Kaiqiang; Guo, Yunxia; Wang, Ying; Xu, Jitao; Qin, Qingyang; He, Liyong; Yang, Xi; Huang, Yan; Ge, Qinyu; Zhao, Xiangwei	Profiling the site-specific transcriptomes of microregions of interest (mROIs) contributes to a complete understanding of multicellular organisms. However, the simple and efficient isolation of mROIs for spatially detecting gene expression remains challenging. Here, we develop an efficient capillary-based microdissection system (CMS) for precisely isolating targeted samples from tissue sections. …
40128806	High-dimensional mediation analysis reveals the mediating role of physical activity patterns in genetic pathways leading to AD-like brain atrophy.	BioData mining	2025	10.1186/s13040-025-00432-1	Xu, Hanxiang; Mu, Shizhuo; Bao, Jingxuan; Davatzikos, Christos; Shou, Haochang; Shen, Li	BACKGROUND: Alzheimer's disease (AD) is a complex disorder that affects multiple biological systems including cognition, behavior and physical health. Unfortunately, the pathogenic mechanisms behind AD are not yet clear and the treatment options are still limited. Despite the increasing number of studies examining the pairwise relationships between genetic factors, physical activity (PA), and AD,…
40131934	Protocol for evaluating neuronal activity and neurotransmitter release following amyloid-beta oligomer injections into the rat hippocampus.	STAR protocols	2025	10.1016/j.xpro.2025.103712	Hervé, Vincent; Bonenfant, Laurie; Amyot, Mathilde; Balafrej, Rime; Ali, Obai Bin Ka'B; Benali, Habib; Brouillette, Jonathan	In Alzheimer's disease, there is an imbalance in neurotransmitter release and altered neuronal activation. Here, we present a protocol approach to analyze neuronal activity by combining local field potential (LFP) recording with microdialysis within the same animal. We describe steps for measuring glutamate and GABA levels following hippocampal amyloid-beta oligomer (Aβo) injections in rats. We t…
40184204	miss-SNF: a multimodal patient similarity network integration approach to handle completely missing data sources.	Bioinformatics (Oxford, England)	2025	10.1093/bioinformatics/btaf150	Gliozzo, Jessica; Soto Gomez, Mauricio A; Bonometti, Arturo; Patak, Alex; Casiraghi, Elena; Valentini, Giorgio	MOTIVATION: Precision medicine leverages patient-specific multimodal data to improve prevention, diagnosis, prognosis, and treatment of diseases. Advancing precision medicine requires the non-trivial integration of complex, heterogeneous, and potentially high-dimensional data sources, such as multi-omics and clinical data. In the literature, several approaches have been proposed to manage missing…
40316516	snCED-seq: high-fidelity cryogenic enzymatic dissociation of nuclei for single-nucleus RNA-seq of FFPE tissues.	Nature communications	2025	10.1038/s41467-025-59464-0	Guo, Yunxia; Ma, Junjie; Qi, Ruicheng; Ma, Rongrong; Ma, Xiaoying; Xu, Jitao; Ye, Kaiqiang; Huang, Yan; Yang, Xi; Zhang, Jianyou; Wang, Guangzhong; Zhao, Xiangwei	Recent advances have shown that single-nucleus RNA sequencing (snRNA-seq) can be applied to formalin-fixed, paraffin-embedded (FFPE) tissues, opening avenues for transcriptomic analysis of archived specimens. Yet, isolating intact nuclei remains difficult due to RNA cross-linking. Here, we introduce a cryogenic enzymatic dissociation (CED) strategy for rapid, high-yield and fidelity nuclei extrac…
39863330	Corrigendum to "Multiomics Blood-Based Biomarkers Predict Alzheimer's Predementia with High Specificity in a Multicentric Cohort Study" [The Journal of Prevention of Alzheimer's Disease 2024;11(3):567-581].	The journal of prevention of Alzheimer's disease..	2025	10.1016/j.tjpad.2024.100026	Souchet, B; Michaïl, A; Heuillet, M; Dupuy-Gayral, A; Haudebourg, E; Pech, C; Berthemy, A; Autelitano, F; Billoir, B; Domoto-Reilly, K; Fowler, C; Rabowski, T; Jayadev, S; Masters, C L; Braudeau, J
39876020	Cell-specific transcriptional signatures of vascular cells in Alzheimer's disease: perspectives, pathways, and therapeutic directions.	Molecular neurodegeneration	2025	10.1186/s13024-025-00798-0	Chaudhuri, Soumilee; Cho, Minyoung; Stumpff, Julia C; Bice, Paula J; İş, Özkan; Ertekin-Taner, Nilüfer; Saykin, Andrew J; Nho, Kwangsik	Alzheimer's disease (AD) is a debilitating neurodegenerative disease that is marked by profound neurovascular dysfunction and significant cell-specific alterations in the brain vasculature. Recent advances in high throughput single-cell transcriptomics technology have enabled the study of the human brain vasculature at an unprecedented depth. Additionally, the understudied niche of cerebrovascula…
40386988	Uncovering stage-specific neural and molecular progression in Alzheimer's disease: Implications for early screening.	Alzheimer's & dementia : the journal of the Alzheimer's Association	2025	10.1002/alz.70182	Lin, Yun; Shi, Xue; Mu, Jia; Ren, Huixia; Jiang, Xiaosen; Zhu, Lin; Cai, Xingya; Lian, Chongyuan; Pei, Zian; Zhang, Yongfang; Wang, Cong; Hou, Guixue; Lin, Liang; Nie, Chao; Song, Cai; Gao, Shuyang; Zhao, Lijian; Wang, Jian; Jiang, Xin; Wang, Jing; Guo, Yi	INTRODUCTION: Understanding molecular, neuroanatomical, and neurophysiological changes in cognitive decline is crucial for comprehending Alzheimer's disease (AD) progression and facilitating objective staging and early screening. METHODS: We enrolled 277 participants and employed a multimodal approach, integrating genomics, metagenomics, metabolomics, magnetic resonance imaging (MRI), and electro…
40006065	Exploring the Aβ Plaque Microenvironment in Alzheimer's Disease Model Mice by Multimodal Lipid-Protein-Histology Imaging on a Benchtop Mass Spectrometer.	Pharmaceuticals (Basel, Switzerland)	2025	10.3390/ph18020252	Müller, Elisabeth; Enzlein, Thomas; Niemeyer, Dagmar; von Ammon, Livia; Stumpo, Katherine; Biber, Knut; Klein, Corinna; Hopf, Carsten	Amyloid-β (Aβ) plaque deposits in the brain are a hallmark of Alzheimer's disease (AD) neuropathology. Plaques consist of complex mixtures of peptides like Aβ(1-42) and characteristic lipids such as gangliosides, and they are targeted by reactive microglia and astrocytes. Background: In pharmaceutical research and development, it is a formidable challenge to contextualize the different biomolecul…
39546224	Personality, Aging, and Alzheimer's Disease: Implications for Psychoneuroimmunology and Personalized Medicine.	Methods in molecular biology (Clifton, N.J.)	2025	10.1007/978-1-0716-4200-9_3	Yan, Qing	Psychoneuroimmunology (PNI) advancements may revolutionize personalized medicine by identifying systemic biomarkers that enhance diagnosis and treatment. Inflammatory pathways connect personality traits with cognitive performance, aging-related disorders, and mortality risks. Studies have demonstrated the critical interactions between personality and various biological systems like the hypothalam…
40325957	How much can biomarkers explain sociodemographic inequalities in cognitive dysfunction and cognitive impairment? Results from a machine learning model in the Health and Retirement Study.	Journal of Alzheimer's disease : JAD	2025	10.1177/13872877251338063	Klopack, Eric T; Farina, Mateo P; Thyagarajan, Bharat; Faul, Jessica D; Crimmins, Eileen M	BackgroundBiomarkers may be pathways by which social adversity affects cognitive aging and Alzheimer's disease and related dementias (ADRD) risk.ObjectiveHow much variance in cognitive dysfunction and cognitive impairment onset do blood-based and physiological biomarkers provide above and beyond easily attainable sociodemographic variables, and how much can biomarkers explain differences in cogni…
40300607	CHAS infers cell type-specific signatures in bulk brain histone acetylation studies of neurological and psychiatric disorders.	Cell reports methods	2025	10.1016/j.crmeth.2025.101032	Murphy, Kitty B; Ye, Yuqian; Tsalenchuk, Maria; Nott, Alexi; Marzi, Sarah J	Epigenomic profiling of the brain has largely been done on bulk tissues, limiting our understanding of cell type-specific epigenetic changes in disease states. Here, we introduce cell type-specific histone acetylation score (CHAS), a computational tool for inferring cell type-specific signatures in bulk brain H3K27ac profiles. We applied CHAS to >300 H3K27ac chromatin immunoprecipitation sequenci…
39702710	Mechanistic Modeling the Role of MicroRNAs and Transcription Factors in Disease Progression.	Methods in molecular biology (Clifton, N.J.)	2025	10.1007/978-1-0716-4290-0_9	Bhat, Gayathri Shama; Shaik Mohammad, Abdul Fayaz	In this chapter, we illustrate the utilization of network analysis and mechanistic modeling, two potent branches of systems biology, to simplify the representation of intricate biological processes such as cell signaling, gene regulation, and metabolic pathways. Specifically, we demonstrate the application of a well-established method to generate a microRNA-transcription factor-gene regulatory fe…
39928227	Identification of critical genes and drug repurposing targets in entorhinal cortex of Alzheimer's disease.	Neurogenetics	2025	10.1007/s10048-025-00806-x	Hosseinpouri, Arghavan; Sadegh, Khadijeh; Zarei-Behjani, Zeinab; Dehghan, Zeinab; Karbalaei, Reza	Alzheimer's disease (AD) is a slow brain degeneration disorder in which the accumulation of beta-amyloid precursor plaque and an intracellular neurofibrillary tangle of hyper-phosphorylated tau proteins in the brain have been implicated in neurodegeneration. In this study, we identified the most important genes that are unique and sensitive in the entorhinal region of the brain to target AD effec…
39975342	Gene module-trait network analysis uncovers cell type specific systems and genes relevant to Alzheimer's Disease.	bioRxiv : the preprint server for biology	2025	10.1101/2025.01.31.635970	de Paiva Lopes, Katia; Vialle, Ricardo A; Green, Gilad; Fujita, Masashi; Gaiteri, Chris; Menon, Vilas; Schneider, Julie A; Wang, Yanling; De Jager, Philip L; Habib, Naomi; Tasaki, Shinya; Bennett, David A	Alzheimer's Disease (AD) is marked by the accumulation of pathology, neuronal loss, and gliosis and frequently accompanied by cognitive decline. Understanding brain cell interactions is key to identifying new therapeutic targets to slow its progression. Here, we used systems biology methods to analyze single-nucleus RNA sequencing (snRNASeq) data generated from dorsolateral prefrontal cortex (DLP…
39820860	Epigenetics in Learning and Memory.	Sub-cellular biochemistry	2025	10.1007/978-3-031-75980-2_2	van Zundert, Brigitte; Montecino, Martin	In animals, memory formation and recall are essential for their survival and for adaptations to a complex and often dynamically changing environment. During memory formation, experiences prompt the activation of a selected and sparse population of cells (engram cells) that undergo persistent physical and/or chemical changes allowing long-term memory formation, which can last for decades. Over the…
39778593	Application of Network Pharmacology in the Treatment of Neurodegenerative Diseases with Traditional Chinese Medicine.	Planta medica	2025	10.1055/a-2512-8928	Chen, Qiang; Chen, Guanghui; Wang, Qianyan	In recent years, the incidence of neurodegenerative diseases, including Alzheimer's disease, Parkinson's disease, Huntington's disease, and amyotrophic lateral sclerosis, has exhibited a steadily rising trend, which has posed a major challenge to the global public health. Traditional Chinese medicine, with its multicomponent and multitarget characteristics, offers a promising approach to treating…
39500613	Application of computational algorithms for single-cell RNA-seq and ATAC-seq in neurodegenerative diseases.	Briefings in functional genomics	2025	10.1093/bfgp/elae044	Choi, Hwisoo; Kim, Hyeonkyu; Chung, Hoebin; Lee, Dong-Sung; Kim, Junil	Recent advancements in single-cell technologies, including single-cell RNA sequencing (scRNA-seq) and Assay for Transposase-Accessible Chromatin using sequencing (scATAC-seq), have greatly improved our insight into the epigenomic landscapes across various biological contexts and diseases. This paper reviews key computational tools and machine learning approaches that integrate scRNA-seq and scATA…
40140365	Shared early molecular mechanisms revealed in P301S and 5xFAD Alzheimer's disease mouse models.	Translational psychiatry	2025	10.1038/s41398-025-03321-7	Suloh, Huda; Ojha, Shashank Kumar; Kartawy, Maryam; Hamoudi, Wajeha; Tripathi, Manish Kumar; Bazbaz, Wisam; Schottlender, Nofar; Ashery, Uri; Khaliulin, Igor; Amal, Haitham	Alzheimer's disease (AD) is the most common neurodegenerative disorder characterized by early molecular events that influence disease progression. Still, the molecular mechanisms caused by different mutations of AD are not understood. We have performed a multidisciplinary study to investigate and compare the early stages of the pathology in two transgenic AD mouse models: P301S and 5xFAD. Using S…
39727246	QSP Modeling Shows Pathological Synergism Between Insulin Resistance and Amyloid-Beta Exposure in Upregulating VCAM1 Expression at the BBB Endothelium.	CPT: pharmacometrics & systems pharmacology	2025	10.1002/psp4.13296	Wang, Zengtao; Veerareddy, Vaishnavi; Tang, Xiaojiao; Thompson, Kevin J; Krishnan, Sunil; Kalari, Krishna R; Kandimalla, Karunya K	Type 2 diabetes mellitus (T2DM), characterized by insulin resistance, is closely associated with Alzheimer's disease (AD). Cerebrovascular dysfunction is manifested in both T2DM and AD, and is often considered as a pathological link between the two diseases. Insulin signaling regulates critical functions of the blood-brain barrier (BBB), and endothelial insulin resistance could lead to BBB dysfun…
40626308	Unveiling the therapeutic potential of natural products in Alzheimer's disease: insights from in vitro, in vivo, and clinical studies.	Frontiers in pharmacology	2025	10.3389/fphar.2025.1601712	Aktary, Nahida; Jeong, Yerim; Oh, Seungji; Shin, Yeju; Sung, Yoonsoo; Rahman, Muntajin; Ramos Santiago, Livia; Choi, Jinwon; Song, Han Gyeul; Nurkolis, Fahrul; Ribeiro, Rosy Iara Maciel Azambuja; Park, Moon Nyeo; Kim, Bonglee	Alzheimer's disease (AD) is a multifactorial neurodegenerative disorder described as progressive cognitive decline and neuronal dysfunction, affecting millions globally. While current pharmacological treatments provide symptomatic relief and modestly slow disease progression, they fail to address the underlying pathophysiology and are often accompanied by severe adverse effects. This underscores …
40031545	CPST-GAN: Conditional Probabilistic State Transition Generative Adversarial Network With the Biomedical Large Foundation Models.	IEEE transactions on neural networks and learning systems	2025	10.1109/TNNLS.2025.3539006	Wang, Qiong; Xu, Luyun; Shan, Yinglu; Shen, Wenzhuo; Li, Lou; Bi, Xia-An; Liu, Zhonghua	The risk prediction of Alzheimer's disease (AD) is crucial for its early prevention and treatment. However, current risk prediction methods face challenges in effectively extracting and fusing multiomics features, particularly overlooking the multilevel evolutionary mechanisms of AD. This article combines biomedical large foundation models with the conditional generative adversarial network (GAN)…
39868220	COSIME: Cooperative multi-view integration and Scalable and Interpretable Model Explainer.	bioRxiv : the preprint server for biology	2025	10.1101/2025.01.11.632570	Choi, Jerome J; Cohen Kalafut, Noah; Gruenloh, Tim; Engelman, Corinne D; Lu, Tianyuan; Wang, Daifeng	Single-omics approaches often provide a limited view of complex biological systems, whereas multiomics integration offers a more comprehensive understanding by combining diverse data views. However, integrating heterogeneous data types and interpreting the intricate relationships between biological features-both within and across different data views-remains a bottleneck. To address these challen…
40475150	Single-nucleus multiomics in brains from Hispanic individuals reveal APOE-ε4 -driven disruption of focal adhesion signaling in the presence of cerebrovascular pathology.	medRxiv : the preprint server for health sciences	2025	10.1101/2025.05.21.25328040	Yilmaz, Elanur; Chen, Kevin W; Cakir, Elif Öykü; Bhattarai, Prabesh; Liu, Minghua; Ciener, Benjamin L; Qiao, Min; Lantigua, Rafael; Medrano, Martin; Rivera, Diones; Piriz, Angel L; De Jager, Philip; Bartolini, Francesca; Ma, Yiyi; Teich, Andrew F; Lee, Annie J; Reyes-Dumeyer, Dolly; Vardarajan, Badri N; Mayeux, Richard; Kizil, Caghan	The apolipoprotein E ε4 allele ( APOE-ε4 ) is the strongest genetic risk factor for late-onset Alzheimer's disease (AD), yet its molecular impact on cerebrovascular biology remains inconclusive, particularly in underrepresented populations with elevated vascular burden. Individuals from Hispanic ancestry experience disproportionately high rates of cerebrovascular pathology, offering a unique oppo…
40513939	Cigarette smoke-induced PPAR signaling dysregulation accelerates Alzheimer's disease pathogenesis and cognitive decline in 5xFAD mice.	Food and chemical toxicology : an international journal published for the British	2025	10.1016/j.fct.2025.115596	Xie, Yunqi; Wang, Haochen; Zhang, Yajie; Lin, Bingbing; Chen, Yuting; Li, Kai; Tang, Huanwen; Sun, Qian	BACKGROUND: Smoking is harmful to health. Cigarette smoke (CS) contains a variety of toxic substances. Studies have found that nicotine, tar, polycyclic aromatic hydrocarbons, etc. in CS can pass through the blood-brain barrier and enter the brain to exert their effects. Moreover, some existing studies have pointed out that CS exposure is closely related to the accelerated pathology of Alzheimer'…
40157560	Application of curcuminoids in inflammatory, neurodegenerative and aging conditions - Pharmacological potential and bioengineering approaches to improve efficiency.	Biotechnology advances	2025	10.1016/j.biotechadv.2025.108568	Lagoa, Ricardo; Rajan, Logesh; Violante, Cristiana; Babiaka, Smith B; Marques-da-Silva, Dorinda; Kapoor, Bhupinder; Reis, Flávio; Atanasov, Atanas G	Curcumin, a natural compound found in turmeric, has shown promise in treating brain-related diseases and conditions associated with aging. Curcumin has shown multiple anti-inflammatory and brain-protective effects, but its clinical use is limited by challenges like poor absorption, specificity and delivery to the right tissues. A range of contemporary approaches at the intersection with bioengine…
40085352	From Clinic to Mechanisms: Multi-Omics Provide New Insights into Cerebrospinal Fluid Metabolites and the Spectrum of Psychiatric Disorders.	Molecular neurobiology	2025	10.1007/s12035-025-04773-0	Wen, Jie; Li, Yingjie; Chen, Yu; Li, Yongzhen; Yu, Bin; Liu, Hongwei; Xia, Zhiwei; Zhang, Jingwei	Cerebrospinal fluid (CSF) is crucial in maintaining brain homeostasis by facilitating waste clearance, nutrient transport, and immune signaling. However, the links between CSF metabolites and psychiatric disorders, as well as the underlying mechanisms, remain largely unexamined. We conducted a bidirectional two-sample Mendelian randomization analysis to investigate potential causal relationships …
40397045	Comparative metabolomics of acetylcholinesterase and α-glucosidase inhibitors in pericarp of Garcinia mangostana L.	Botanical studies	2025	10.1186/s40529-025-00460-4	Wang, Yun-Han; Liu, Ta-Wei; Hsiao, Sui-Wen; Chu, Man-Hsiu; Lee, Tzong-Huei; Hsu, Su-Jung; Chen, Shih Yin; Lee, Ching-Kuo	BACKGROUND: Mangosteen (Garcinia mangostana L.) pericarp extract has demonstrated potential against Alzheimer's disease (AD) and diabetes mellitus (DM). This study introduces a rapid dereplication and comparative approach to identify and characterize acetylcholinesterase (AChE) and α-glucosidase inhibitors in mangosteen pericarp. Using protein-subtraction, MS profiling, and computational modeling…
39781894	Comprehensive Approach for Sequential MALDI-MSI Analysis of Lipids, N-Glycans, and Peptides in Fresh-Frozen Rodent Brain Tissues.	Analytical chemistry	2025	10.1021/acs.analchem.4c05665	Lee, Yea-Rin; Kaya, Ibrahim; Wik, Elin; Baijnath, Sooraj; Lodén, Henrik; Nilsson, Anna; Zhang, Xiaoqun; Sehlin, Dag; Syvänen, Stina; Svenningsson, Per; Andrén, Per E	Multiomics analysis of single tissue sections using matrix-assisted laser desorption/ionization mass spectrometry imaging (MALDI-MSI) provides comprehensive molecular insights. However, optimizing tissue sample preparation for MALDI-MSI to achieve high sensitivity and reproducibility for various biomolecules, such as lipids, N-glycans, and tryptic peptides, presents a significant challenge. This …
38402606	Mechanisms of sex differences in Alzheimer's disease.	Neuron	2024	10.1016/j.neuron.2024.01.024	Lopez-Lee, Chloe; Torres, Eileen Ruth S; Carling, Gillian; Gan, Li	Alzheimer's disease (AD) and the mechanisms underlying its etiology and progression are complex and multifactorial. The higher AD risk in women may serve as a clue to better understand these complicated processes. In this review, we examine aspects of AD that demonstrate sex-dependent effects and delve into the potential biological mechanisms responsible, compiling findings from advanced technolo…
39402379	Integrated multimodal cell atlas of Alzheimer's disease.	Nature neuroscience	2024	10.1038/s41593-024-01774-5	Gabitto, Mariano I; Travaglini, Kyle J; Rachleff, Victoria M; Kaplan, Eitan S; Long, Brian; Ariza, Jeanelle; Ding, Yi; Mahoney, Joseph T; Dee, Nick; Goldy, Jeff; Melief, Erica J; Agrawal, Anamika; Kana, Omar; Zhen, Xingjian; Barlow, Samuel T; Brouner, Krissy; Campos, Jazmin; Campos, John; Carr, Ambrose J; Casper, Tamara; Chakrabarty, Rushil; Clark, Michael; Cool, Jonah; Dalley, Rachel; Darvas, Ma…	Alzheimer's disease (AD) is the leading cause of dementia in older adults. Although AD progression is characterized by stereotyped accumulation of proteinopathies, the affected cellular populations remain understudied. Here we use multiomics, spatial genomics and reference atlases from the BRAIN Initiative to study middle temporal gyrus cell types in 84 donors with varying AD pathologies. This co…
38335558	Artificial intelligence for drug discovery and development in Alzheimer's disease.	Current opinion in structural biology	2024	10.1016/j.sbi.2024.102776	Qiu, Yunguang; Cheng, Feixiong	The complex molecular mechanism and pathophysiology of Alzheimer's disease (AD) limits the development of effective therapeutics or prevention strategies. Artificial Intelligence (AI)-guided drug discovery combined with genetics/multi-omics (genomics, epigenomics, transcriptomics, proteomics, and metabolomics) analysis contributes to the understanding of the pathophysiology and precision medicine…
38481312	Border-associated macrophages in the central nervous system.	Journal of neuroinflammation	2024	10.1186/s12974-024-03059-x	Sun, Rui; Jiang, Haowu	Tissue-resident macrophages play an important role in the local maintenance of homeostasis and immune surveillance. In the central nervous system (CNS), brain macrophages are anatomically divided into parenchymal microglia and non-parenchymal border-associated macrophages (BAMs). Among these immune cell populations, microglia have been well-studied for their roles during development as well as in…
37843219	Correlation between the gut microbiome and neurodegenerative diseases: a review of metagenomics evidence.	Neural regeneration research	2024	10.4103/1673-5374.382223	Liu, Xiaoyan; Liu, Yi; Liu, Junlin; Zhang, Hantao; Shan, Chaofan; Guo, Yinglu; Gong, Xun; Cui, Mengmeng; Li, Xiubin; Tang, Min	A growing body of evidence suggests that the gut microbiota contributes to the development of neurodegenerative diseases via the microbiota-gut-brain axis. As a contributing factor, microbiota dysbiosis always occurs in pathological changes of neurodegenerative diseases, such as Alzheimer's disease, Parkinson's disease, and amyotrophic lateral sclerosis. High-throughput sequencing technology has …
38687811	Brain high-throughput multi-omics data reveal molecular heterogeneity in Alzheimer's disease.	PLoS biology	2024	10.1371/journal.pbio.3002607	Eteleeb, Abdallah M; Novotny, Brenna C; Tarraga, Carolina Soriano; Sohn, Christopher; Dhungel, Eliza; Brase, Logan; Nallapu, Aasritha; Buss, Jared; Farias, Fabiana; Bergmann, Kristy; Bradley, Joseph; Norton, Joanne; Gentsch, Jen; Wang, Fengxian; Davis, Albert A; Morris, John C; Karch, Celeste M; Perrin, Richard J; Benitez, Bruno A; Harari, Oscar	Unbiased data-driven omic approaches are revealing the molecular heterogeneity of Alzheimer disease. Here, we used machine learning approaches to integrate high-throughput transcriptomic, proteomic, metabolomic, and lipidomic profiles with clinical and neuropathological data from multiple human AD cohorts. We discovered 4 unique multimodal molecular profiles, one of them showing signs of poor cog…
38534018	Gene networks and systems biology in Alzheimer's disease: Insights from multi-omics approaches.	Alzheimer's & dementia : the journal of the Alzheimer's Association	2024	10.1002/alz.13790	Rahimzadeh, Negin; Srinivasan, Shushrruth Sai; Zhang, Jing; Swarup, Vivek	Despite numerous studies in the field of dementia and Alzheimer's disease (AD), a comprehensive understanding of this devastating disease remains elusive. Bulk transcriptomics have provided insights into the underlying genetic factors at a high level. Subsequent technological advancements have focused on single-cell omics, encompassing techniques such as single-cell RNA sequencing and epigenomics…
38684796	Integration of multi-omics summary data reveals the role of N6-methyladenosine in neuropsychiatric disorders.	Molecular psychiatry	2024	10.1038/s41380-024-02574-w	Liufu, Chao; Luo, Lingxue; Pang, Tao; Zheng, Haohao; Yang, Li; Lu, Lin; Chang, Suhua	N6-methyladenosine (m(6)A) methylation regulates gene expression/protein by influencing numerous aspects of mRNA metabolism and contributes to neuropsychiatric diseases. Here, we integrated multi-omics data and genome-wide association study summary data of schizophrenia (SCZ), bipolar disorder (BP), attention deficit hyperactivity disorder (ADHD), autism spectrum disorder (ASD), major depressive …
38444392	A modified Mediterranean-style diet enhances brain function via specific gut-microbiome-brain mechanisms.	Gut microbes	2024	10.1080/19490976.2024.2323752	Park, Gwoncheol; Kadyan, Saurabh; Hochuli, Nathaniel; Pollak, Julie; Wang, Bo; Salazar, Gloria; Chakrabarty, Paramita; Efron, Philip; Sheffler, Julia; Nagpal, Ravinder	Alzheimer's disease (AD) is a debilitating brain disorder with rapidly mounting prevalence worldwide, yet no proven AD cure has been discovered. Using a multi-omics approach in a transgenic AD mouse model, the current study demonstrated the efficacy of a modified Mediterranean-ketogenic diet (MkD) on AD-related neurocognitive pathophysiology and underlying mechanisms related to the gut-microbiome…
39358810	Multi-omics analysis reveals the key factors involved in the severity of the Alzheimer's disease.	Alzheimer's research & therapy	2024	10.1186/s13195-024-01578-6	Meng, Lingqi; Jin, Han; Yulug, Burak; Altay, Ozlem; Li, Xiangyu; Hanoglu, Lutfu; Cankaya, Seyda; Coskun, Ebru; Idil, Ezgi; Nogaylar, Rahim; Ozsimsek, Ahmet; Shoaie, Saeed; Turkez, Hasan; Nielsen, Jens; Zhang, Cheng; Borén, Jan; Uhlén, Mathias; Mardinoglu, Adil	Alzheimer's disease (AD) is a debilitating neurodegenerative disorder with a global impact, yet its pathogenesis remains poorly understood. While age, metabolic abnormalities, and accumulation of neurotoxic substances are potential risk factors for AD, their effects are confounded by other factors. To address this challenge, we first utilized multi-omics data from 87 well phenotyped AD patients a…
38652661	Systematic characterization of multi-omics landscape between gut microbial metabolites and GPCRome in Alzheimer's disease.	Cell reports	2024	10.1016/j.celrep.2024.114128	Qiu, Yunguang; Hou, Yuan; Gohel, Dhruv; Zhou, Yadi; Xu, Jielin; Bykova, Marina; Yang, Yuxin; Leverenz, James B; Pieper, Andrew A; Nussinov, Ruth; Caldwell, Jessica Z K; Brown, J Mark; Cheng, Feixiong	Shifts in the magnitude and nature of gut microbial metabolites have been implicated in Alzheimer's disease (AD), but the host receptors that sense and respond to these metabolites are largely unknown. Here, we develop a systems biology framework that integrates machine learning and multi-omics to identify molecular relationships of gut microbial metabolites with non-olfactory G-protein-coupled r…
39197546	Microbiome-derived indole-3-lactic acid reduces amyloidopathy through aryl-hydrocarbon receptor activation.	Brain, behavior, and immunity	2024	10.1016/j.bbi.2024.08.051	Kim, Hyun; Lee, Eunkyung; Park, Mincheol; Min, Kyungchan; Diep, Yen N; Kim, Jinhong; Ahn, Hyeok; Lee, Eulgi; Kim, Sujeong; Kim, Yunjae; Kang, You Jung; Jung, Joon Hyung; Byun, Min Soo; Joo, Yanghyun; Jeong, Chanyeong; Lee, Dong Young; Cho, Hansang; Park, Hansoo; Kim, Tae	Alzheimer's disease (AD) pathogenesis has been associated with the gut microbiome and its metabolites, though the specific mechanisms have remained unclear. In our study, we used a multi-omics approach to identify specific microbial strains and metabolites that could potentially mitigate amyloidopathy in 5xFAD mice, a widely used model for AD research. Among the microbial strains tested, three sh…
39563386	Unveiling the molecular mechanisms of Danggui-Shaoyao-San against Alzheimer's disease in APP/PS1 mice via integrating proteomic and metabolomic approaches.	Alzheimer's research & therapy	2024	10.1186/s13195-024-01618-1	Wu, Qihui; Wang, Wei; Huang, Zhuangzi; Lin, Xianghao; Yao, Maozhong; Cai, Chuipu; Weng, Guohu; Gu, Yong; Li, Hongying; Liu, Jinman; Fang, Jiansong; Li, Weirong	BACKGROUND: Alzheimer's disease (AD) is the most prevalent neurodegenerative disorder for which no effective therapy is currently available. Given that various attempts to target beta-amyloid (Aβ) have been unsuccessful in clinical trials, other potential pathogenic factors such as brain energy metabolism (EM) have attracted increasing attention. Traditional Chinese medicines, including danggui-s…
38987616	Single cell transcriptomes and multiscale networks from persons with and without Alzheimer's disease.	Nature communications	2024	10.1038/s41467-024-49790-0	Wang, Qi; Antone, Jerry; Alsop, Eric; Reiman, Rebecca; Funk, Cory; Bendl, Jaroslav; Dudley, Joel T; Liang, Winnie S; Karr, Timothy L; Roussos, Panos; Bennett, David A; De Jager, Philip L; Serrano, Geidy E; Beach, Thomas G; Van Keuren-Jensen, Kendall; Mastroeni, Diego; Reiman, Eric M; Readhead, Benjamin P	The emergence of single nucleus RNA sequencing (snRNA-seq) offers to revolutionize the study of Alzheimer's disease (AD). Integration with complementary multiomics data such as genetics, proteomics and clinical data provides powerful opportunities to link cell subpopulations and molecular networks with a broader disease-relevant context. We report snRNA-seq profiles from superior frontal gyrus sa…
38735056	Characterizing molecular and synaptic signatures in mouse models of late-onset Alzheimer's disease independent of amyloid and tau pathology.	Alzheimer's & dementia : the journal of the Alzheimer's Association	2024	10.1002/alz.13828	Kotredes, Kevin P; Pandey, Ravi S; Persohn, Scott; Elderidge, Kierra; Burton, Charles P; Miner, Ethan W; Haynes, Kathryn A; Santos, Diogo Francisco S; Williams, Sean-Paul; Heaton, Nicholas; Ingraham, Cynthia M; Lloyd, Christopher; Garceau, Dylan; O'Rourke, Rita; Herrick, Sarah; Rangel-Barajas, Claudia; Maharjan, Surendra; Wang, Nian; Sasner, Michael; Lamb, Bruce T; Territo, Paul R; Sukoff Rizzo, …	INTRODUCTION: MODEL-AD (Model Organism Development and Evaluation for Late-Onset Alzheimer's Disease) is creating and distributing novel mouse models with humanized, clinically relevant genetic risk factors to capture the trajectory and progression of late-onset Alzheimer's disease (LOAD) more accurately. METHODS: We created the LOAD2 model by combining apolipoprotein E4 (APOE4), Trem2*R47H, and …
39363202	Mitochondrial dysfunction gene expression, DNA methylation, and inflammatory cytokines interaction activate Alzheimer's disease: a multi-omics Mendelian randomization study.	Journal of translational medicine	2024	10.1186/s12967-024-05680-z	Zhang, Xiao-Xue; Wei, Meng; Wang, He-Ran; Hu, Ya-Zhuo; Sun, Hong-Mei; Jia, Jian-Jun	BACKGROUND: Mitochondrial dysfunction (MD) is increasingly recognized as a key pathophysiological contributor in Alzheimer disease (AD). As differential MD genes expression may serve as either a causative factor or a consequence in AD, and expression of these genes could be influenced by epigenetic modifications or interact with inflammatory cytokines, hence, the precise role of MD in AD remains …
38559190	An integrative systems-biology approach defines mechanisms of Alzheimer's disease neurodegeneration.	bioRxiv : the preprint server for biology	2024	10.1101/2024.03.17.585262	Leventhal, Matthew J; Zanella, Camila A; Kang, Byunguk; Peng, Jiajie; Gritsch, David; Liao, Zhixiang; Bukhari, Hassan; Wang, Tao; Pao, Ping-Chieh; Danquah, Serwah; Benetatos, Joseph; Nehme, Ralda; Farhi, Samouil; Tsai, Li-Huei; Dong, Xianjun; Scherzer, Clemens R; Feany, Mel B; Fraenkel, Ernest	Despite years of intense investigation, the mechanisms underlying neuronal death in Alzheimer's disease, the most common neurodegenerative disorder, remain incompletely understood. To define relevant pathways, we integrated the results of an unbiased, genome-scale forward genetic screen for age-associated neurodegeneration in Drosophila with human and Drosophila Alzheimer's disease-associated mul…
39458551	Ouabain Ameliorates Alzheimer's Disease-Associated Neuropathology and Cognitive Impairment in FAD(4T) Mice.	Nutrients	2024	10.3390/nu16203558	Wang, Dan; Liu, Jiajia; Zhu, Qizhi; Wei, Xin; Zhang, Xiang; Chen, Qi; Zhao, Yu; Tang, Heng; Xu, Weiping	Background: Alzheimer's disease (AD) is a common clinical neurodegenerative disorder, primarily characterized by progressive cognitive decline and behavioral abnormalities. The hallmark pathological changes of AD include widespread neuronal degeneration, plaques formed by the deposition of amyloid β-protein (Aβ), and neurofibrillary tangles (NFTs). With the acceleration of global aging, the incid…
38357003	Editorial: Multi-omics studies on aging and age-related diseases.	Frontiers in cell and developmental biology	2024	10.3389/fcell.2024.1374424	Wang, He-Ping; Basisty, Nathan; Qu, Jia-Hua; Wang, Xiaoman
39596030	Haploinsufficiency and Alzheimer's Disease: The Possible Pathogenic and Protective Genetic Factors.	International journal of molecular sciences	2024	10.3390/ijms252211959	Bagyinszky, Eva; An, Seong Soo A	Alzheimer's disease (AD) is a complex neurodegenerative disorder influenced by various genetic factors. In addition to the well-established amyloid precursor protein (APP), Presenilin-1 (PSEN1), Presenilin-2 (PSEN2), and apolipoprotein E (APOE), several other genes such as Sortilin-related receptor 1 (SORL1), Phospholipid-transporting ATPase ABCA7 (ABCA7), Triggering Receptor Expressed on Myeloid…
38997326	Genetic and multi-omic resources for Alzheimer disease and related dementia from the Knight Alzheimer Disease Research Center.	Scientific data	2024	10.1038/s41597-024-03485-9	Fernandez, Maria Victoria; Liu, Menghan; Beric, Aleksandra; Johnson, Matt; Cetin, Arda; Patel, Maulik; Budde, John; Kohlfeld, Pat; Bergmann, Kristy; Lowery, Joseph; Flynn, Allison; Brock, William; Sanchez Montejo, Brenda; Gentsch, Jen; Sykora, Nicholas; Norton, Joanne; Gentsch, Jen; Valdez, Olga; Gorijala, Priyanka; Sanford, Jessie; Sun, Yichen; Wang, Ciyang; Western, Dan; Timsina, Jigyasha; Mang…	The Knight-Alzheimer Disease Research Center (Knight-ADRC) at Washington University in St. Louis has pioneered and led worldwide seminal studies that have expanded our clinical, social, pathological, and molecular understanding of Alzheimer Disease. Over more than 40 years, research volunteers have been recruited to participate in cognitive, neuropsychologic, imaging, fluid biomarkers, genomic an…
38785566	Spatial Multi-Omics in Alzheimer's Disease: A Multi-Dimensional Approach to Understanding Pathology and Progression.	Current issues in molecular biology	2024	10.3390/cimb46050298	Ma, Yixiao; Shi, Wenting; Dong, Yahong; Sun, Yingjie; Jin, Qiguan	Alzheimer's Disease (AD) presents a complex neuropathological landscape characterized by hallmark amyloid plaques and neurofibrillary tangles, leading to progressive cognitive decline. Despite extensive research, the molecular intricacies contributing to AD pathogenesis are inadequately understood. While single-cell omics technology holds great promise for application in AD, particularly in decip…
38279230	Multi-Omic Blood Biomarkers as Dynamic Risk Predictors in Late-Onset Alzheimer's Disease.	International journal of molecular sciences	2024	10.3390/ijms25021231	Bhalala, Oneil G; Watson, Rosie; Yassi, Nawaf	Late-onset Alzheimer's disease is the leading cause of dementia worldwide, accounting for a growing burden of morbidity and mortality. Diagnosing Alzheimer's disease before symptoms are established is clinically challenging, but would provide therapeutic windows for disease-modifying interventions. Blood biomarkers, including genetics, proteins and metabolites, are emerging as powerful predictors…
39210471	Identification of a specific APOE transcript and functional elements associated with Alzheimer's disease.	Molecular neurodegeneration	2024	10.1186/s13024-024-00751-7	Chen, Qiang; Aguirre, Luis; Liang, Guoming; Zhao, Huanhuan; Dong, Tao; Borrego, Felix; de Rojas, Itziar; Hu, Qichan; Reyes, Christopher; Su, Ling-Yan; Zhang, Bao; Lechleiter, James D; Göring, Harald H H; De Jager, Philip L; Kleinman, Joel E; Hyde, Thomas M; Li, Pan P; Ruiz, Agustín; Weinberger, Daniel R; Seshadri, Sudha; Ma, Liang	BACKGROUND: The APOE gene is the strongest genetic risk factor for late-onset Alzheimer's Disease (LOAD). However, the gene regulatory mechanisms at this locus remain incompletely characterized. METHODS: To identify novel AD-linked functional elements within the APOE locus, we integrated SNP variants with multi-omics data from human postmortem brains including 2,179 RNA-seq samples from 3 brain r…
38988692	Integrated Spatial Multi-Omics Study of Postmortem Brains of Alzheimer's Disease.	Acta histochemica et cytochemica	2024	10.1267/ahc.24-00025	Toyama, Yumiko; Nirasawa, Takashi; Morishima, Maho; Saito, Yuko; Irie, Kazuhiro; Murayama, Shigeo; Ikegawa, Masaya	Pathological hallmark of Alzheimer's disease (AD) is characterized by the accumulation and aggregation of amyloid β (Aβ) peptides into extracellular plaques of the brain. Clarification of the process of how soluble Aβ starts to assemble into amyloid fibrils is an essential step in elucidating the pathogenesis of AD. In our previous study, Aβ proteoforms including full-length Aβ40 and Aβ42/43 with…
39040111	Progress in mitochondrial and omics studies in Alzheimer's disease research: from molecular mechanisms to therapeutic interventions.	Frontiers in immunology	2024	10.3389/fimmu.2024.1418939	Liao, Zuning; Zhang, Qiying; Ren, Na; Zhao, Haiyan; Zheng, Xueyan	Alzheimer's disease (Alzheimer's disease, AD) is a progressive neurological disorder characterized by memory loss and cognitive impairment. It is characterized by the formation of tau protein neurofibrillary tangles and β-amyloid plaques. Recent studies have found that mitochondria in neuronal cells of AD patients exhibit various dysfunctions, including reduced numbers, ultrastructural changes, r…
39422962	Drug Repurposing for Effective Alzheimer's Disease Medicines: Existing Methods and Novel Pharmacoepidemiological Approaches.	Journal of Alzheimer's disease : JAD	2024	10.3233/JAD-240680	Roberts, Jackson A; Varma, Vijay R; Jones, Attila; Thambisetty, Madhav	Drug repurposing is a methodology used to identify new clinical indications for existing drugs developed for other indications and has been successfully applied in the treatment of numerous conditions. Alzheimer's disease (AD) may be particularly well-suited to the application of drug repurposing methods given the absence of effective therapies and abundance of multi-omic data that has been gener…
38692279	A systems biology-based identification and in vivo functional screening of Alzheimer's disease risk genes reveal modulators of memory function.	Neuron	2024	10.1016/j.neuron.2024.04.009	Hudgins, Adam D; Zhou, Shiyi; Arey, Rachel N; Rosenfeld, Michael G; Murphy, Coleen T; Suh, Yousin	Genome-wide association studies (GWASs) have uncovered over 75 genomic loci associated with risk for late-onset Alzheimer's disease (LOAD), but identification of the underlying causal genes remains challenging. Studies of induced pluripotent stem cell (iPSC)-derived neurons from LOAD patients have demonstrated the existence of neuronal cell-intrinsic functional defects. Here, we searched for gene…
38605603	A multi-omics study to monitor senescence-associated secretory phenotypes of Alzheimer's disease.	Annals of clinical and translational neurology	2024	10.1002/acn3.52047	Yang, Jingzhi; Zhou, Yinge; Wang, Tianjiao; Li, Na; Chao, Yufan; Gao, Songyan; Zhang, Qun; Wu, Shuo; Zhao, Liang; Dong, Xin	OBJECTIVE: Alzheimer's disease (AD) is characterized by the progressive degeneration and damage of neurons in the brain. However, developing an accurate diagnostic assay using blood samples remains a challenge in clinic practice. The aim of this study was to explore senescence-associated secretory phenotypes (SASPs) in peripheral blood using mass spectrometry based multi-omics approach and to est…
38962175	A comprehensive multi-omics analysis reveals unique signatures to predict Alzheimer's disease.	Frontiers in bioinformatics	2024	10.3389/fbinf.2024.1390607	Vacher, Michael; Canovas, Rodrigo; Laws, Simon M; Doecke, James D	BACKGROUND: Complex disorders, such as Alzheimer's disease (AD), result from the combined influence of multiple biological and environmental factors. The integration of high-throughput data from multiple omics platforms can provide system overviews, improving our understanding of complex biological processes underlying human disease. In this study, integrated data from four omics platforms were u…
38746443	Multi-omics delineate growth factor network underlying exercise effects in an Alzheimer's mouse model.	bioRxiv : the preprint server for biology	2024	10.1101/2024.05.02.592289	Li, Xin; Liu, Chaozhong; Li, Wenbo; Dai, Yanwan; Gu, Chaohao; Zhou, Wenjun; Ciliberto, Veronica C; Liang, Jing; Udhaya, Kumar S; Guan, Dongyin; Hu, Zhaoyong; Zheng, Hui; Chen, Hu; Liu, Zhandong; Wan, Ying-Wooi; Sun, Zheng	Physical exercise represents a primary defense against age-related cognitive decline and neurodegenerative disorders like Alzheimer's disease (AD). To impartially investigate the underlying mechanisms, we conducted single-nucleus transcriptomic and chromatin accessibility analyses (snRNA-seq and ATAC-seq) on the hippocampus of mice carrying AD-linked NL-G-F mutations in the amyloid precursor prot…
37984333	Integrative multi-omics analysis reveals the critical role of the PBXIP1 gene in Alzheimer's disease.	Aging cell	2024	10.1111/acel.14044	Zhang, Jingyun; Sun, Xiaoyi; Jia, Xueqing; Sun, Binggui; Xu, Shijun; Zhang, Weiping; Liu, Zuyun	Alzheimer's disease (AD) is a neurodegenerative disorder, and its strongest risk factor is aging. A few studies have explored the relationship between aging and AD, while the underlying mechanism remains unclear. We assembled data across multi-omics (i.e., epigenetics, transcriptomics, and proteomics, based on frozen tissues from the dorsolateral prefrontal cortex) and neuropathological and clini…
38565541	Multiomics analysis to explore blood metabolite biomarkers in an Alzheimer's Disease Neuroimaging Initiative cohort.	Scientific reports	2024	10.1038/s41598-024-56837-1	Oka, Takaki; Matsuzawa, Yuki; Tsuneyoshi, Momoka; Nakamura, Yoshitaka; Aoshima, Ken; Tsugawa, Hiroshi	Alzheimer's disease (AD) is a neurodegenerative disease that commonly causes dementia. Identifying biomarkers for the early detection of AD is an emerging need, as brain dysfunction begins two decades before the onset of clinical symptoms. To this end, we reanalyzed untargeted metabolomic mass spectrometry data from 905 patients enrolled in the AD Neuroimaging Initiative (ADNI) cohort using MS-DI…
37749399	Trends in the application of "omics" to Alzheimer's disease: a bibliometric and visualized study.	Neurological sciences : official journal of the Italian Neurological Society and	2024	10.1007/s10072-023-07079-y	Tan, Yan; Nie, Duo Rui; Cao, Yang; Ke, Chao; Pan, Jiang; Shi, Wen Ying; Zhang, Wei	BACKGROUND: Alzheimer's disease (AD) is a progressive neurodegenerative disease with an insidious onset. The widespread application of omics techniques in AD has attracted considerable attention. We aimed to make a comprehensive analysis of published omics articles on AD in order to determine the research profile and application trends of omics techniques in AD. METHODS: This study utilizes bibli…
38650747	Genetic and multi-omic risk assessment of Alzheimer's disease implicates core associated biological domains.	Alzheimer's & dementia (New York, N. Y.)	2024	10.1002/trc2.12461	Cary, Gregory A; Wiley, Jesse C; Gockley, Jake; Keegan, Stephen; Amirtha Ganesh, Sai Sruthi; Heath, Laura; Butler, Robert R 3rd; Mangravite, Lara M; Logsdon, Benjamin A; Longo, Frank M; Levey, Allan; Greenwood, Anna K; Carter, Gregory W	INTRODUCTION: Alzheimer's disease (AD) is the predominant dementia globally, with heterogeneous presentation and penetrance of clinical symptoms, variable presence of mixed pathologies, potential disease subtypes, and numerous associated endophenotypes. Beyond the difficulty of designing treatments that address the core pathological characteristics of the disease, therapeutic development is chall…
38996555	The identification of biomarkers for Alzheimer's disease using a systems biology approach based on lncRNA-circRNA-miRNA-mRNA ceRNA networks.	Computers in biology and medicine	2024	10.1016/j.compbiomed.2024.108860	Sokouti, Babak	In addition to being the most prevalent form of neurodegeneration among the elderly, AD is a devastating multifactorial disease. Currently, treatments address only its symptoms. Several clinical studies have shown that the disease begins to manifest decades before the first symptoms appear, indicating that studying early changes is crucial to improving early diagnosis and discovering novel treatm…
39215503	Bridging the gap: Multi-omics profiling of brain tissue in Alzheimer's disease and older controls in multi-ethnic populations.	Alzheimer's & dementia : the journal of the Alzheimer's Association	2024	10.1002/alz.14208	Reddy, Joseph S; Heath, Laura; Linden, Abby Vander; Allen, Mariet; Lopes, Katia de Paiva; Seifar, Fatemeh; Wang, Erming; Ma, Yiyi; Poehlman, William L; Quicksall, Zachary S; Runnels, Alexi; Wang, Yanling; Duong, Duc M; Yin, Luming; Xu, Kaiming; Modeste, Erica S; Shantaraman, Anantharaman; Dammer, Eric B; Ping, Lingyan; Oatman, Stephanie R; Scanlan, Jo; Ho, Charlotte; Carrasquillo, Minerva M; Atik…	INTRODUCTION: Multi-omics studies in Alzheimer's disease (AD) revealed many potential disease pathways and therapeutic targets. Despite their promise of precision medicine, these studies lacked Black Americans (BA) and Latin Americans (LA), who are disproportionately affected by AD. METHODS: To bridge this gap, Accelerating Medicines Partnership in Alzheimer's Disease (AMP-AD) expanded brain mult…
38761503	Paired plasma lipidomics and proteomics analysis in the conversion from mild cognitive impairment to Alzheimer's disease.	Computers in biology and medicine	2024	10.1016/j.compbiomed.2024.108588	Gómez-Pascual, Alicia; Naccache, Talel; Xu, Jin; Hooshmand, Kourosh; Wretlind, Asger; Gabrielli, Martina; Lombardo, Marta Tiffany; Shi, Liu; Buckley, Noel J; Tijms, Betty M; Vos, Stephanie J B; Ten Kate, Mara; Engelborghs, Sebastiaan; Sleegers, Kristel; Frisoni, Giovanni B; Wallin, Anders; Lleó, Alberto; Popp, Julius; Martinez-Lage, Pablo; Streffer, Johannes; Barkhof, Frederik; Zetterberg, Henrik…	BACKGROUND: Alzheimer's disease (AD) is a neurodegenerative condition for which there is currently no available medication that can stop its progression. Previous studies suggest that mild cognitive impairment (MCI) is a phase that precedes the disease. Therefore, a better understanding of the molecular mechanisms behind MCI conversion to AD is needed. METHOD: Here, we propose a machine learning-…
38790190	Sarcopenia as a Risk Factor for Alzheimer's Disease: Genetic and Epigenetic Perspectives.	Genes	2024	10.3390/genes15050561	Raleigh, Stuart M; Orchard, Kayleigh J A	Sarcopenia, defined as the age-associated loss of muscle mass and increased fragility with age, is increasing worldwide. The condition often precedes the development of Alzheimer's disease, thereby decreasing the levels of mobility and physical activity in those affected. Indeed, the loss of muscle mass has, in some studies, been associated with an increased risk of Alzheimer's disease and other …
39508514	Exploring biomarkers of Alzheimer's disease based on multi-omics and Mendelian randomisation analysis.	Annals of human biology	2024	10.1080/03014460.2024.2415035	Tu, Kun; Zhou, Wenhui; Kong, Shubing	BACKGROUND: Alzheimer's disease (AD) is an irreversible neurodegenerative disorder with no fully curative treatment. AIM: This study aims to identify effective biomarkers for AD diagnosis and treatment by combining multi-omics and Mendelian randomisation (MR) analyses. SUBJECTS AND METHODS: Positron emission tomography (PET), single nucleotide polymorphism (SNP), and gene expression data of AD pa…
38736693	Knowledge-guided learning methods for integrative analysis of multi-omics data.	Computational and structural biotechnology journal	2024	10.1016/j.csbj.2024.04.053	Li, Wenrui; Ballard, Jenna; Zhao, Yize; Long, Qi	Integrative analysis of multi-omics data has the potential to yield valuable and comprehensive insights into the molecular mechanisms underlying complex diseases such as cancer and Alzheimer's disease. However, a number of analytical challenges complicate multi-omics data integration. For instance, -omics data are usually high-dimensional, and sample sizes in multi-omics studies tend to be modest…
38971458	The mitochondrial translocator protein (TSPO) in Alzheimer's disease: Therapeutic and immunomodulatory functions.	Biochimie	2024	10.1016/j.biochi.2024.07.003	Fairley, Lauren H; Lai, Kei Onn; Grimm, Amandine; Eckert, Anne; Barron, Anna M	The translocator protein (TSPO) has been widely investigated as a PET-imaging biomarker of neuroinflammation and, more recently, as a therapeutic target for the treatment of neurodegenerative disease. TSPO ligands have been shown to exert neuroprotective effects in vivo and in vitro models of Alzheimer's disease (AD), by reducing toxic beta amyloid peptides, and attenuating brain atrophy. Recent …
39564189	The emerging role of disease-associated microglia in Parkinson's disease.	Frontiers in cellular neuroscience	2024	10.3389/fncel.2024.1476461	Samant, Ritika R; Standaert, David G; Harms, Ashley S	Disease-associated microglia (DAM) are a subset of microglia that appear at various stages of central nervous system neurodegenerative diseases. DAM were identified using single-cell RNA sequencing within Alzheimer's Disease (AD) where they were characterized by their unique localization near amyloid-β plaques and their phagocytic and lipid-metabolizing features. Unfortunately, activation and eti…
39345217	Deletion of miR-33, a regulator of the ABCA1-APOE pathway, ameliorates neuropathological phenotypes in APP/PS1 mice.	Alzheimer's & dementia : the journal of the Alzheimer's Association	2024	10.1002/alz.14243	Tate, Mason; Wijeratne, H R Sagara; Kim, Byungwook; Philtjens, Stéphanie; You, Yanwen; Lee, Do-Hun; Gutierrez, Daniela A; Sharify, Daniel; Wells, Megan; Perez-Cardelo, Magdalena; Doud, Emma H; Fernandez-Hernando, Carlos; Lasagna-Reeves, Cristian; Mosley, Amber L; Kim, Jungsu	INTRODUCTION: Rare variants in ABCA1 increase the risk of developing Alzheimer's disease (AD). ABCA1 facilitates the lipidation of apolipoprotein E (apoE). This study investigated whether microRNA-33 (miR-33)-mediated regulation of this ABCA1-APOE pathway affects phenotypes of an amyloid mouse model. METHODS: We generated mir-33(+/+);APP/PS1 and mir-33(-/-);APP/PS1 mice to determine changes in am…
39415193	Network dynamics-based subtyping of Alzheimer's disease with microglial genetic risk factors.	Alzheimer's research & therapy	2024	10.1186/s13195-024-01583-9	Choi, Jae Hyuk; Lee, Jonghoon; Kang, Uiryong; Chang, Hongjun; Cho, Kwang-Hyun	BACKGROUND: The potential of microglia as a target for Alzheimer's disease (AD) treatment is promising, yet the clinical and pathological diversity within microglia, driven by genetic factors, poses a significant challenge. Subtyping AD is imperative to enable precise and effective treatment strategies. However, existing subtyping methods fail to comprehensively address the intricate complexities…
38382465	Artificial intelligence and open science in discovery of disease-modifying medicines for Alzheimer's disease.	Cell reports. Medicine	2024	10.1016/j.xcrm.2023.101379	Cheng, Feixiong; Wang, Fei; Tang, Jian; Zhou, Yadi; Fu, Zhimin; Zhang, Pengyue; Haines, Jonathan L; Leverenz, James B; Gan, Li; Hu, Jianying; Rosen-Zvi, Michal; Pieper, Andrew A; Cummings, Jeffrey	The high failure rate of clinical trials in Alzheimer's disease (AD) and AD-related dementia (ADRD) is due to a lack of understanding of the pathophysiology of disease, and this deficit may be addressed by applying artificial intelligence (AI) to "big data" to rapidly and effectively expand therapeutic development efforts. Recent accelerations in computing power and availability of big data, incl…
38579000	Human brain glycoform coregulation network and glycan modification alterations in Alzheimer's disease.	Science advances	2024	10.1126/sciadv.adk6911	Zhang, Qi; Ma, Cheng; Chin, Lih-Shen; Pan, Sheng; Li, Lian	Despite the importance of protein glycosylation to brain health, current knowledge of glycosylated proteoforms or glycoforms in human brain and their alterations in Alzheimer's disease (AD) is limited. Here, we report a proteome-wide glycoform profiling study of human AD and control brains using intact glycopeptide-based quantitative glycoproteomics coupled with systems biology. Our study identif…
38217599	Single Cell Sequencing Technology and Its Application in Alzheimer's Disease.	Journal of Alzheimer's disease : JAD	2024	10.3233/JAD-230861	Han, Yuru; Huang, Congying; Pan, Yuhui; Gu, Xuefeng	Alzheimer's disease (AD) involves degeneration of cells in the brain. Due to insidious onset and slow progression, AD is often not diagnosed until it gets progressed to a more severe stage. The diagnosis and treatment of AD has been a challenge. In recent years, high-throughput sequencing technologies have exhibited advantages in exploring the pathogenesis of diseases. However, the types of cells…
38515516	Editorial: Bioinformatics analysis of single cell sequencing and multi-omics in the aging and age-associated diseases.	Frontiers in aging neuroscience	2024	10.3389/fnagi.2024.1384586	Peng, Shouneng; Wang, Ailan; Ding, Junjun; Soreq, Lilach
38848574	Employing Informatics Strategies in Alzheimer's Disease Research: A Review from Genetics, Multiomics, and Biomarkers to Clinical Outcomes.	Annual review of biomedical data science	2024	10.1146/annurev-biodatasci-102423-121021	Bao, Jingxuan; Lee, Brian N; Wen, Junhao; Kim, Mansu; Mu, Shizhuo; Yang, Shu; Davatzikos, Christos; Long, Qi; Ritchie, Marylyn D; Shen, Li	Alzheimer's disease (AD) is a critical national concern, affecting 5.8 million people and costing more than $250 billion annually. However, there is no available cure. Thus, effective strategies are in urgent need to discover AD biomarkers for disease early detection and drug development. In this review, we study AD from a biomedical data scientist perspective to discuss the four fundamental comp…
38489184	Polyamine Dysregulation and Nucleolar Disruption in Alzheimer's Disease.	Journal of Alzheimer's disease : JAD	2024	10.3233/JAD-231184	Brooks, Wesley Harrell	A hypothesis of Alzheimer's disease etiology is proposed describing how cellular stress induces excessive polyamine synthesis and recycling which can disrupt nucleoli. Polyamines are essential in nucleolar functions, such as RNA folding and ribonucleoprotein assembly. Changes in the nucleolar pool of anionic RNA and cationic polyamines acting as counterions can cause significant nucleolar dynamic…
39273172	Multi-Omics Integration Analysis Pinpoint Proteins Influencing Brain Structure and Function: Toward Drug Targets and Neuroimaging Biomarkers for Neuropsychiatric Disorders.	International journal of molecular sciences	2024	10.3390/ijms25179223	Wang, Yunzhuang; Zhang, Sunjie; Gong, Weiming; Liu, Xinyu; Mo, Qinyou; Shen, Lujia; Zhao, Yansong; Wang, Shukang; Yuan, Zhongshang	Integrating protein quantitative trait loci (pQTL) data and summary statistics from genome-wide association studies (GWAS) of brain image-derived phenotypes (IDPs) can benefit in identifying IDP-related proteins. Here, we developed a systematic omics-integration analytic framework by sequentially using proteome-wide association study (PWAS), Mendelian randomization (MR), and colocalization (COLOC…
39488513	Biomarkers for cognitive impairment in alpha-synucleinopathies: an overview of systematic reviews and meta-analyses.	NPJ Parkinson's disease	2024	10.1038/s41531-024-00823-x	Mantovani, Elisa; Martini, Alice; Dinoto, Alessandro; Zucchella, Chiara; Ferrari, Sergio; Mariotto, Sara; Tinazzi, Michele; Tamburin, Stefano	Cognitive impairment (CI) is common in α-synucleinopathies, i.e., Parkinson's disease, Lewy bodies dementia, and multiple system atrophy. We summarize data from systematic reviews/meta-analyses on neuroimaging, neurophysiology, biofluid and genetic diagnostic/prognostic biomarkers of CI in α-synucleinopathies. Diagnostic biomarkers include atrophy/functional neuroimaging brain changes, abnormal c…
39440247	Bibliometric and visual analysis of single-cell multiomics in neurodegenerative disease arrest studies.	Frontiers in neurology	2024	10.3389/fneur.2024.1450663	Wang, Jieyan; Wang, Shuqing; Li, Qingyu; Liu, Fei; Wan, Yantong; Liang, Hui	BACKGROUND: Neurodegenerative diseases are progressive disorders that severely diminish the quality of life of patients. However, research on neurodegenerative diseases needs to be refined and deepened. Single-cell polyomics is a technique for obtaining transcriptomic, proteomic, and other information from a single cell. In recent years, the heat of single-cell multiomics as an emerging research …
39730760	Multi-omics analysis reveals the genetic aging landscape of Parkinson's disease.	Scientific reports	2024	10.1038/s41598-024-82470-z	Wang, Zihao; Zhang, Zhan; Li, Peishan; Cao, Qiannan; Fan, Peidong; Xia, Huan; Yang, Xinling	Parkinson's disease (PD) is the second most common age-related neurodegenerative disease after Alzheimer's disease. Despite numerous studies, specific age-related factors remain unidentified. This study employed a multi-omics approach to investigate the link between PD and aging. We integrated blood gene expression profiles, expression quantitative trait loci, genome-wide association studies, pre…
39282421	Single-nucleus multi-omics identifies shared and distinct pathways in Pick's and Alzheimer's disease.	bioRxiv : the preprint server for biology	2024	10.1101/2024.09.06.611761	Shi, Zechuan; Das, Sudeshna; Morabito, Samuel; Miyoshi, Emily; Stocksdale, Jennifer; Emerson, Nora; Srinivasan, Shushrruth Sai; Shahin, Arshi; Rahimzadeh, Negin; Cao, Zhenkun; Silva, Justine; Castaneda, Andres Alonso; Head, Elizabeth; Thompson, Leslie; Swarup, Vivek	The study of neurodegenerative diseases, particularly tauopathies like Pick's disease (PiD) and Alzheimer's disease (AD), offers insights into the underlying regulatory mechanisms. By investigating epigenomic variations in these conditions, we identified critical regulatory changes driving disease progression, revealing potential therapeutic targets. Our comparative analyses uncovered disease-enr…
38348747	Modeling genotype-protein interaction and correlation for Alzheimer's disease: a multi-omics imaging genetics study.	Briefings in bioinformatics	2024	10.1093/bib/bbae038	Zhang, Jin; Ma, Zikang; Yang, Yan; Guo, Lei; Du, Lei	Integrating and analyzing multiple omics data sets, including genomics, proteomics and radiomics, can significantly advance researchers' comprehensive understanding of Alzheimer's disease (AD). However, current methodologies primarily focus on the main effects of genetic variation and protein, overlooking non-additive effects such as genotype-protein interaction (GPI) and correlation patterns in …
39072881	Multi-omics analyses highlight molecular differences between clinical and neuropathological diagnoses in Alzheimer's disease.	The European journal of neuroscience	2024	10.1111/ejn.16482	Lüleci, Hatice Büşra; Jones, Attila; Çakır, Tunahan	Both clinical diagnosis and neuropathological diagnosis are commonly used in literature to categorize individuals as Alzheimer's disease (AD) or non-AD in omics analyses. Whether these diagnostic strategies result in distinct profiles of molecular abnormalities is poorly understood. Here, we analysed one of the most commonly used AD omics datasets in the literature from the Religious Orders Study…
39577323	A promising drug repurposing approach for Alzheimer's treatment: Givinostat improves cognitive behavior and pathological features in APP/PS1 mice.	Redox biology	2024	10.1016/j.redox.2024.103420	Gao, Qi-Chao; Liu, Ge-Liang; Wang, Qi; Zhang, Sheng-Xiao; Ji, Zhi-Lin; Wang, Zhao-Jun; Wu, Mei-Na; Yu, Qi; He, Pei-Feng	Alzheimer's disease (AD) is the most common neurodegenerative disease, characterized by memory loss, speech and motor defects, personality changes, and psychological disorders. The exact cause of AD remains unclear. Current treatments focus on maintaining neurotransmitter levels or targeting β-amyloid (Aβ) protein, but these only alleviate symptoms and do not reverse the disease. Developing new d…
38821772	Beyond memory impairment: the complex phenotypic landscape of Alzheimer's disease.	Trends in molecular medicine	2024	10.1016/j.molmed.2024.04.016	Argyriou, Stathis; Fullard, John F; Krivinko, Josh M; Lee, Donghoon; Wingo, Thomas S; Wingo, Aliza P; Sweet, Robert A; Roussos, Panos	Neuropsychiatric symptoms (NPSs) in Alzheimer's disease (AD) constitute multifaceted behavioral manifestations that reflect processes of emotional regulation, thinking, and social behavior. They are as prevalent in AD as cognitive impairment and develop independently during the progression of neurodegeneration. As studying NPSs in AD is clinically challenging, most AD research to date has focused…
38619646	Integrating Multi-omics Data for Alzheimer's Disease to Explore Its Biomarkers Via the Hypergraph-Regularized Joint Deep Semi-Non-Negative Matrix Factorization Algorithm.	Journal of molecular neuroscience : MN	2024	10.1007/s12031-024-02211-9	Tu, Kun; Zhou, Wenhui; Kong, Shubing	Alzheimer's disease (AD) is a progressive and irreversible neurodegenerative disorder. Its etiology may be associated with genetic, environmental, and lifestyle factors. With the advancement of technology, the integration of genomics, transcriptomics, and imaging data related to AD allows simultaneous exploration of molecular information at different levels and their interaction within the organi…
38191694	Integrative Multi-omics Analysis to Characterize Herpes Virus Infection Increases the Risk of Alzheimer's Disease.	Molecular neurobiology	2024	10.1007/s12035-023-03903-w	Wang, Yongheng; Tang, Yaqin; Liu, Tai-Hang; Shao, Lizhen; Li, Chunying; Wang, Yingxiong; Tan, Pengcheng	Evidence suggests that herpes virus infection is associated with an increased risk of Alzheimer's disease (AD), and innate and adaptive immunity plays an important role in the association. Although there have been many studies, the mechanism of the association is still unclear. This study aims to reveal the underlying molecular and immune regulatory network through multi-omics data and provide su…
38181731	omicSynth: An open multi-omic community resource for identifying druggable targets across neurodegenerative diseases.	American journal of human genetics	2024	10.1016/j.ajhg.2023.12.006	Alvarado, Chelsea X; Makarious, Mary B; Weller, Cory A; Vitale, Dan; Koretsky, Mathew J; Bandres-Ciga, Sara; Iwaki, Hirotaka; Levine, Kristin; Singleton, Andrew; Faghri, Faraz; Nalls, Mike A; Leonard, Hampton L	Treatments for neurodegenerative disorders remain rare, but recent FDA approvals, such as lecanemab and aducanumab for Alzheimer disease (MIM: 607822), highlight the importance of the underlying biological mechanisms in driving discovery and creating disease modifying therapies. The global population is aging, driving an urgent need for therapeutics that stop disease progression and eliminate sym…
39483351	SGUQ: Staged Graph Convolution Neural Network for Alzheimer's Disease Diagnosis using Multi-Omics Data.	ArXiv	2024		Tao, Liang; Xie, Yixin; Deng, Jeffrey D; Shen, Hui; Deng, Hong-Wen; Zhou, Weihua; Zhao, Chen	Alzheimer's disease (AD) is a chronic neurodegenerative disorder and the leading cause of dementia, significantly impacting cost, mortality, and burden worldwide. The advent of high-throughput omics technologies, such as genomics, transcriptomics, proteomics, and epigenomics, has revolutionized the molecular understanding of AD. Conventional AI approaches typically require the completion of all o…
39289904	miR-133b as a potential regulator of a synaptic NPTX2 protein in Alzheimer's disease.	Annals of clinical and translational neurology	2024	10.1002/acn3.52175	Han, Sang-Won; Park, Young Ho; Bice, Paula J; Bennett, David A; Kim, SangYun; Saykin, Andrew J; Nho, Kwangsik	A synaptic protein, Neuronal Pentraxin 2 (NPTX2), has emerged as a pivotal biomarker for Alzheimer's dementia (AD). We identified candidate miRNAs targeting NPTX2 and performed association and mediation analyses using multi-omics data (N = 702). Among 44 candidate miRNAs, miR-133b was significantly associated with AD and Braak positivity. Higher miR-133b expression was also associated with higher…
38928345	Exploring the Potential Role of Oligodendrocyte-Associated PIP4K2A in Alzheimer's Disease Complicated with Type 2 Diabetes Mellitus via Multi-Omic Analysis.	International journal of molecular sciences	2024	10.3390/ijms25126640	Nguyen, Doan Phuong Quy; Jallow, Amadou Wurry; Lin, Yi-Fang; Lin, Yung-Feng	Alzheimer's disease (AD) and type 2 diabetes mellitus (T2DM) are two common diseases that affect the elderly population worldwide. The identification of common genes associated with AD and T2DM holds promise for potential biomarkers and intriguing pathogenesis of these two complicated diseases. This study utilized a comprehensive approach by integrating transcriptome data from multiple cohorts, e…
38785545	SARS-CoV-2-Induced Type I Interferon Signaling Dysregulation in Olfactory Networks Implications for Alzheimer's Disease.	Current issues in molecular biology	2024	10.3390/cimb46050277	Vavougios, George D; Mavridis, Theodoros; Doskas, Triantafyllos; Papaggeli, Olga; Foka, Pelagia; Hadjigeorgiou, Georgios	Type I interferon signaling (IFN-I) perturbations are major drivers of COVID-19. Dysregulated IFN-I in the brain, however, has been linked to both reduced cognitive resilience and neurodegenerative diseases such as Alzheimer's. Previous works from our group have proposed a model where peripheral induction of IFN-I may be relayed to the CNS, even in the absence of fulminant infection. The aim of o…
38700745	Biomarkers of Alzheimer's Disease Associated with Programmed Cell Death Reveal Four Repurposed Drugs.	Journal of molecular neuroscience : MN	2024	10.1007/s12031-024-02228-0	Kubat Oktem, Elif	Alzheimer's disease (AD) is a neurodegenerative disorder and the most common cause of dementia. Programmed cell death (PCD) is mainly characterized by unique morphological features and energy-dependent biochemical processes. The predominant pathway leading to cell death in AD has not been thoroughly analyzed, although there is evidence of neuron loss in AD and numerous pathways of PCD have been a…
38316202	Border-associated macrophages in the central nervous system.	Clinical immunology (Orlando, Fla.)	2024	10.1016/j.clim.2024.109921	Sun, Rui; Jiang, Haowu	Tissue-resident macrophages play an important role in the local maintenance of homeostasis and immune surveillance. In the central nervous system (CNS), brain macrophages are anatomically divided into parenchymal microglia and non-parenchymal border-associated macrophages (BAMs). Among these immune cell populations, microglia have been well-studied for their roles in normal brain development, neu…
39484428	Human-mouse proteomics reveals the shared pathways in Alzheimer's disease and delayed protein turnover in the amyloidome.	bioRxiv : the preprint server for biology	2024	10.1101/2024.10.25.620263	Yarbro, Jay M; Han, Xian; Dasgupta, Abhijit; Yang, Ka; Liu, Danting; Shrestha, Him K; Zaman, Masihuz; Wang, Zhen; Yu, Kaiwen; Lee, Dong Geun; Vanderwall, David; Niu, Mingming; Sun, Huan; Xie, Boer; Chen, Ping-Chung; Jiao, Yun; Zhang, Xue; Wu, Zhiping; Fu, Yingxue; Li, Yuxin; Yuan, Zuo-Fei; Wang, Xusheng; Poudel, Suresh; Vagnerova, Barbora; He, Qianying; Tang, Andrew; Ronaldson, Patrick T; Chang, …	Murine models of Alzheimer's disease (AD) are crucial for elucidating disease mechanisms but have limitations in fully representing AD molecular complexities. We comprehensively profiled age-dependent brain proteome and phosphoproteome (n > 10,000 for both) across multiple mouse models of amyloidosis. We identified shared pathways by integrating with human metadata, and prioritized novel componen…
39351424	The ROSMAP project: aging and neurodegenerative diseases through omic sciences.	Frontiers in neuroinformatics	2024	10.3389/fninf.2024.1443865	Pérez-González, Alejandra P; García-Kroepfly, Aidee Lashmi; Pérez-Fuentes, Keila Adonai; García-Reyes, Roberto Isaac; Solis-Roldan, Fryda Fernanda; Alba-González, Jennifer Alejandra; Hernández-Lemus, Enrique; de Anda-Jáuregui, Guillermo	The Religious Order Study and Memory and Aging Project (ROSMAP) is an initiative that integrates two longitudinal cohort studies, which have been collecting clinicopathological and molecular data since the early 1990s. This extensive dataset includes a wide array of omic data, revealing the complex interactions between molecular levels in neurodegenerative diseases (ND) and aging. Neurodegenerati…
38528230	Integration of polygenic and gut metagenomic risk prediction for common diseases.	Nature aging	2024	10.1038/s43587-024-00590-7	Liu, Yang; Ritchie, Scott C; Teo, Shu Mei; Ruuskanen, Matti O; Kambur, Oleg; Zhu, Qiyun; Sanders, Jon; Vázquez-Baeza, Yoshiki; Verspoor, Karin; Jousilahti, Pekka; Lahti, Leo; Niiranen, Teemu; Salomaa, Veikko; Havulinna, Aki S; Knight, Rob; Méric, Guillaume; Inouye, Michael	Multiomics has shown promise in noninvasive risk profiling and early detection of various common diseases. In the present study, in a prospective population-based cohort with ~18 years of e-health record follow-up, we investigated the incremental and combined value of genomic and gut metagenomic risk assessment compared with conventional risk factors for predicting incident coronary artery diseas…
39327003	G-Protein Signaling in Alzheimer's Disease: Spatial Expression Validation of Semi-supervised Deep Learning-Based Computational Framework.	The Journal of neuroscience : the official journal of the Society for	2024	10.1523/JNEUROSCI.0587-24.2024	Zhang, Daniel F; Penwell, Timothy; Chen, Yan-Hua; Koehler, Addison; Wu, Rui; Nik Akhtar, Shayan; Lu, Qun	Systemic study of pathogenic pathways and interrelationships underlying genes associated with Alzheimer's disease (AD) facilitates the identification of new targets for effective treatments. Recently available large-scale multiomics datasets provide opportunities to use computational approaches for such studies. Here, we devised a novel disease gene identification (digID) computational framework …
39608999	Monitoring drug Efficacy through Multi-Omics Research initiative in Alzheimer's Disease (MEMORI-AD): A protocol for a multisite exploratory prospective cohort study on the drug response-related clinical, genetic, microbial and metabolomic signatures in Filipino patients with Alzheimer's disease.	BMJ open	2024	10.1136/bmjopen-2023-078660	Climacosa, Fresthel Monica M; Anlacan, Veeda Michelle M; Gordovez, Francis James A; Reyes, John Carlo B; Tabios, Ian Kim B; Manalo, Rafael Vincent M; Cruz, Joana Marie Ceripulo; Asis, Joannes Luke B; Razal, Rozel B; Abaca, Mark Joseph M; Dacasin, Aira B; Espiritu, Ayra Patrice N; Gapaz, Nicole Clarence Louise L; Lee Yu, Melody Hope L	INTRODUCTION: Dementia is one of the leading causes of disability among older people aged 60 years and above, with majority eventually being diagnosed with Alzheimer's disease (AD). Pharmacological agents approved for dementia include acetylcholinesterase enzyme (AChE) inhibitors like rivastigmine, donepezil and galantamine and the N-methyl-D-aspartate (NMDA) receptor antagonist memantine, prescr…
38562299	Integrating multi-omics data to reveal the effect of genetic variant rs6430538 on Alzheimer's disease risk.	Frontiers in neuroscience	2024	10.3389/fnins.2024.1277187	Qiu, Shizheng; Sun, Meili; Xu, Yanwei; Hu, Yang	INTRODUCTION: Growing evidence highlights a potential genetic overlap between Alzheimer's disease (AD) and Parkinson's disease (PD); however, the role of the PD risk variant rs6430538 in AD remains unclear. METHODS: In Stage 1, we investigated the risk associated with the rs6430538 C allele in seven large-scale AD genome-wide association study (GWAS) cohorts. In Stage 2, we performed expression q…
39149497	Single-nucleus multiomics reveals the disrupted regulatory programs in three brain regions of sporadic early-onset Alzheimer's disease.	Research square	2024	10.21203/rs.3.rs-4622123/v1	Zhao, Zhongming; Liu, Andi; Citu, Citu; Enduru, Nitesh; Chen, Xian; Manuel, Astrid; Sinha, Tirthankar; Gorski, Damian; Fernandes, Brisa; Yu, Meifang; Schulz, Paul; Simon, Lukas; Soto, Claudio	Sporadic early-onset Alzheimer's disease (sEOAD) represents a significant but less-studied subtype of Alzheimer's disease (AD). Here, we generated a single-nucleus multiome atlas derived from the postmortem prefrontal cortex, entorhinal cortex, and hippocampus of nine individuals with or without sEOAD. Comprehensive analyses were conducted to delineate cell type-specific transcriptomic changes an…
38854131	A roadmap to human hippocampal neurogenesis in adulthood, aging and AD.	Research square	2024	10.21203/rs.3.rs-4469965/v1	Lazarov, Orly; Disouky, Ahmed; Sanborn, Mark; Mostafa, Mostafa; Sabitha, K; Schantz, Aimee; Kim, Namhee; Pawlowski, Szymon; Honer, William; Bennett, David; Zhou, Yi; Keene, C; Maienschein-Cline, Mark; Rehman, Jalees	In the rodent, hippocampal neurogenesis plays critical roles in learning and memory(1,2), is tightly regulated by inhibitory neurons(3-7) and contributes to memory dysfunction in Alzheimer's disease (AD) mouse models(8-10). In contrast, the mechanisms regulating neurogenesis in the adult human hippocampus, the dynamic shifts in the transcriptomic and epigenomic profiles in aging and AD and putati…
38521932	Cryopreservation of cerebrospinal fluid cells preserves the transcriptional landscape for single-cell analysis.	Journal of neuroinflammation	2024	10.1186/s12974-024-03047-1	Kodali, Mahesh Chandra; Antone, Jerry; Alsop, Eric; Jayakumar, Rojashree; Parikh, Khushi; Chiot, Aude; Sanchez-Molina, Paula; Ajami, Bahareh; Arnold, Steven E; Jensen, Kendall; Das, Sudeshna; Weinberg, Marc S	Cerebrospinal fluid (CSF) matrix biomarkers have become increasingly valuable surrogate markers of neuropsychiatric diseases in research and clinical practice. In contrast, CSF cells have been rarely investigated due to their relative scarcity and fragility, and lack of common collection and cryopreservation protocols, with limited exceptions for neurooncology and primary immune-based diseases li…
38728189	Deep Trans-Omic Network Fusion for Molecular Mechanism of Alzheimer's Disease.	Journal of Alzheimer's disease : JAD	2024	10.3233/JAD-240098	Xie, Linhui; Raj, Yash; Varathan, Pradeep; He, Bing; Yu, Meichen; Nho, Kwangsik; Salama, Paul; Saykin, Andrew J; Yan, Jingwen	BACKGROUND: There are various molecular hypotheses regarding Alzheimer's disease (AD) like amyloid deposition, tau propagation, neuroinflammation, and synaptic dysfunction. However, detailed molecular mechanism underlying AD remains elusive. In addition, genetic contribution of these molecular hypothesis is not yet established despite the high heritability of AD. OBJECTIVE: The study aims to enab…
39044957	Exploring the multifaceted therapeutic mechanism of Schisanlactone E (XTS) in APP/PS1 mouse model of Alzheimer's disease through multi-omics analysis.	Frontiers in microbiology	2024	10.3389/fmicb.2024.1440564	Song, Zhenyan; He, Jiawei; Yu, Wenjing; He, Chunxiang; Yang, Miao; Li, Ping; Li, Ze; Jian, Gonghui; Cheng, Shaowu	BACKGROUND: Schisanlactone E, also known as XueTongSu (XTS), is an active compound extracted from the traditional Tujia medicine Kadsura heteroclita ("XueTong"). Recent studies highlight its anti-inflammatory and antioxidant properties, yet the mechanisms of XTS's therapeutic effects on Alzheimer's disease (AD) are unclear. This study aims to elucidate the therapeutic efficacy and mechanisms of X…
38276010	Investigation of Potential Drug Targets Involved in Inflammation Contributing to Alzheimer's Disease Progression.	Pharmaceuticals (Basel, Switzerland)	2024	10.3390/ph17010137	Sharo, Catherine; Zhai, Tianhua; Huang, Zuyi	Alzheimer's disease has become a major public health issue. While extensive research has been conducted in the last few decades, few drugs have been approved by the FDA to treat Alzheimer's disease. There is still an urgent need for understanding the disease pathogenesis, as well as identifying new drug targets for further drug discovery. Alzheimer's disease is known to arise from a build-up of a…
39728495	Saliva Proteome, Metabolome and Microbiome Signatures for Detection of Alzheimer's Disease.	Metabolites	2024	10.3390/metabo14120714	François, Maxime; Pascovici, Dana; Wang, Yanan; Vu, Toan; Liu, Jian-Wei; Beale, David; Hor, Maryam; Hecker, Jane; Faunt, Jeff; Maddison, John; Johns, Sally; Leifert, Wayne	Background: As the burden of Alzheimer's disease (AD) escalates with an ageing population, the demand for early and accessible diagnostic methods becomes increasingly urgent. Saliva, with its non-invasive and cost-effective nature, presents a promising alternative to cerebrospinal fluid and plasma for biomarker discovery. Methods: In this study, we conducted a comprehensive multi-omics analysis o…
39692449	MORE: a multi-omics data-driven hypergraph integration network for biomedical data classification and biomarker identification.	Briefings in bioinformatics	2024	10.1093/bib/bbae658	Wang, Yuhan; Wang, Zhikang; Yu, Xuan; Wang, Xiaoyu; Song, Jiangning; Yu, Dong-Jun; Ge, Fang	High-throughput sequencing methods have brought about a huge change in omics-based biomedical study. Integrating various omics data is possibly useful for identifying some correlations across data modalities, thus improving our understanding of the underlying biological mechanisms and complexity. Nevertheless, most existing graph-based feature extraction methods overlook the complementary informa…
39743215	Genetically Engineered Mouse Models for Alzheimer Disease and Frontotemporal Dementia: New Insights from Single-Cell and Spatial Transcriptomics.	The American journal of pathology	2024	10.1016/j.ajpath.2024.11.006	Chiu, Yuanpu; Xia, Shangzhou; Qiao, Haowen; Zhao, Zhen	Neurodegenerative diseases, including Alzheimer disease, frontotemporal dementia, Parkinson disease, Huntington disease, and amyotrophic lateral sclerosis, are often casually linked to protein aggregation and inclusion. As the origins of those proteinopathies have been biochemically traced and genetically mapped, genetically engineered animal models carrying the specific mutations or variants are…
39282437	M3NetFlow: A novel multi-scale multi-hop graph AI model for integrative multi-omic data analysis.	bioRxiv : the preprint server for biology	2024	10.1101/2023.06.15.545130	Zhang, Heming; Goedegebuure, S Peter; Ding, Li; DeNardo, David; Fields, Ryan C; Chen, Yixin; Payne, Philip; Li, Fuhai	Multi-omic data-driven studies, characterizing complex disease signaling system from multiple levels, are at the forefront of precision medicine and healthcare. The integration and interpretation of multi-omic data are essential for identifying molecular targets and deciphering core signaling pathways of complex diseases. However, it remains an open problem due the large number of biomarkers and …
38836671	Exploration of mitochondrial autophagy related genes in the diagnosis model construction and molecular marker mining of Alzheimer's disease based on multi-omics integration.	Cellular and molecular biology (Noisy-le-Grand, France)	2024	10.14715/cmb/2024.70.6.18	Wang, Shan; Zhang, Jiejie; Zhang, Haitao; Yang, Yihan; Wen, Ya	Key features of Alzheimer's disease include neuronal loss, accumulation of beta-amyloid plaques, and formation of neurofibrillary tangles. These changes are due in part to abnormal protein metabolism, particularly the accumulation of amyloid beta. Mitochondria are the energy production centers within cells and are also the main source of oxidative stress. In AD, mitochondrial function is impaired…
38408576	Unexplored power of CRISPR-Cas9 in neuroscience, a multi-OMICs review.	International journal of biological macromolecules	2024	10.1016/j.ijbiomac.2024.130413	Banazadeh, Mohammad; Abiri, Ardavan; Poortaheri, Mohammad Mahdi; Asnaashari, Lida; Langarizadeh, Mohammad Amin; Forootanfar, Hamid	The neuroscience and neurobiology of gene editing to enhance learning and memory is of paramount interest to the scientific community. The advancements of CRISPR system have created avenues to treat neurological disorders by means of versatile modalities varying from expression to suppression of genes and proteins. Neurodegenerative disorders have also been attributed to non-canonical DNA seconda…
39228516	The role of GZMA as a target of cysteine and biomarker in Alzheimer's disease, pelvic organ prolapse, and tumor progression.	Frontiers in pharmacology	2024	10.3389/fphar.2024.1447605	Li, Yan; Wang, Zhuo; Kong, Min; Yong, Yuanyuan; Yang, Xin; Liu, Chongdong	Objective: This study aims to investigate how changes in peripheral blood metabolites in Alzheimer's Disease (AD) patients affect the development of Pelvic Organ Prolapse (POP) using a multi-omics approach. We specifically explore the interactions of signaling pathways, gene expression, and protein-metabolite interactions, with a focus on GZMA and cysteine in age-related diseases. Methods: This s…
38585978	Immediate-Early Genes as Influencers in Genetic Networks and their Role in Alzheimer's Disease.	bioRxiv : the preprint server for biology	2024	10.1101/2024.03.29.586739	Zachariou, Margarita; Loizidou, Eleni M; Spyrou, George M	Immediate-early genes (IEGs) are a class of activity-regulated genes (ARGs) that are transiently and rapidly activated in the absence of de novo protein synthesis in response to neuronal activity. We explored the role of IEGs in genetic networks to pinpoint potential drug targets for Alzheimer's disease (AD). Using a combination of network analysis and genome-wide association study (GWAS) summary…
38659743	Bridging the Gap: Multi-Omics Profiling of Brain Tissue in Alzheimer's Disease and Older Controls in Multi-Ethnic Populations.	bioRxiv : the preprint server for biology	2024	10.1101/2024.04.16.589592	Reddy, Joseph S; Heath, Laura; Vander Linden, Abby; Allen, Mariet; de Paiva Lopes, Katia; Seifar, Fatemeh; Wang, Erming; Ma, Yiyi; Poehlman, William L; Quicksall, Zachary S; Runnels, Alexi; Wang, Yanling; Duong, Duc M; Yin, Luming; Xu, Kaiming; Modeste, Erica S; Shantaraman, Anantharaman; Dammer, Eric B; Ping, Lingyan; Oatman, Stephanie R; Scanlan, Jo; Ho, Charlotte; Carrasquillo, Minerva M; Atik…	INTRODUCTION: Multi-omics studies in Alzheimer's disease (AD) revealed many potential disease pathways and therapeutic targets. Despite their promise of precision medicine, these studies lacked African Americans (AA) and Latin Americans (LA), who are disproportionately affected by AD. METHODS: To bridge this gap, Accelerating Medicines Partnership in AD (AMP-AD) expanded brain multi-omics profili…
39845646	Gut mycobiome and neuropsychiatric disorders: insights and therapeutic potential.	Frontiers in cellular neuroscience	2024	10.3389/fncel.2024.1495224	Hadrich, Ines; Turki, Mariem; Chaari, Imen; Abdelmoula, Balkiss; Gargouri, Rahma; Khemakhem, Nahed; Elatoui, Dhawia; Abid, Fatma; Kammoun, Sonda; Rekik, Mona; Aloulou, Samir; Sehli, Mariem; Mrad, Aymen Ben; Neji, Sourour; Feiguin, Fabian M; Aloulou, Jihene; Abdelmoula, Nouha Bouayed; Sellami, Hayet	BACKGROUND: The human gut mycobiome, a minor but integral component of the gut microbiome, has emerged as a significant player in host homeostasis and disease development. While bacteria have traditionally been the focus of gut microbiome studies, recent evidence suggests that fungal communities (mycobiota) may also play a crucial role in modulating health, particularly in neuropsychiatric disord…
39237774	AutoFocus: a hierarchical framework to explore multi-omic disease associations spanning multiple scales of biomolecular interaction.	Communications biology	2024	10.1038/s42003-024-06724-2	Schweickart, Annalise; Chetnik, Kelsey; Batra, Richa; Kaddurah-Daouk, Rima; Suhre, Karsten; Halama, Anna; Krumsiek, Jan	Recent advances in high-throughput measurement technologies have enabled the analysis of molecular perturbations associated with disease phenotypes at the multi-omic level. Such perturbations can range in scale from fluctuations of individual molecules to entire biological pathways. Data-driven clustering algorithms have long been used to group interactions into interpretable functional modules; …
38405911	Multi-omics Characterization of Epigenetic and Genetic Risk of Alzheimer Disease in Autopsied Brains from two Ethnic Groups.	medRxiv : the preprint server for health sciences	2024	10.1101/2024.02.12.24302533	Ma, Yiyi; Reyes-Dumeyer, Dolly; Piriz, Angel; Recio, Patricia; Mejia, Diones Rivera; Medrano, Martin; Lantigua, Rafael A; Vonsattel, Jean Paul G; Tosto, Giuseppe; Teich, Andrew F; Ciener, Benjamin; Leskinen, Sandra; Sivakumar, Sharanya; DeTure, Michael; Ranjan, Duara; Dickson, Dennis; Murray, Melissa; Lee, Edward; Wolk, David A; Jin, Lee-Way; Dugger, Brittany N; Hiniker, Annie; Rissman, Robert A;…	BACKGROUND: Both genetic variants and epigenetic features contribute to the risk of Alzheimer's disease (AD). We studied the AD association of CpG-related single nucleotide polymorphisms (CGS), which act as the hub of both the genetic and epigenetic effects, in Hispanics decedents and generalized the findings to Non-Hispanic Whites (NHW) decedents. METHODS: First, we derived the dosage of the CpG…
39497294	The study of Alzheimer's disease risk diagnosis based on natural killer cell marker genes in the multi-omics data.	Journal of Alzheimer's disease : JAD	2024	10.1177/13872877241295316	Chen, Xiaorong; Hu, Fuyan; Chi, Qingjia; Rao, Congjun	BACKGROUND: Alzheimer's disease (AD) is a common neurodegenerative disorder, currently lacking effective early diagnostic methods. However, natural killer (NK) cells may play a potential role in AD pathogenesis. OBJECTIVE: This study aims to identify AD-related feature genes from NK cell markers to construct a diagnostic model and explore their potential biological mechanisms in AD. METHODS: Sing…
37522278	Pathology steered stratification network for subtype identification in Alzheimer's disease.	Medical physics	2024	10.1002/mp.16655	Xu, Enze; Zhang, Jingwen; Li, Jiadi; Song, Qianqian; Yang, Defu; Wu, Guorong; Chen, Minghan	BACKGROUND: Alzheimer's disease (AD) is a heterogeneous, multifactorial neurodegenerative disorder characterized by three neurobiological factors beta-amyloid, pathologic tau, and neurodegeneration. There are no effective treatments for AD at a late stage, urging for early detection and prevention. However, existing statistical inference approaches in neuroimaging studies of AD subtype identifica…
38769074	CSF amino acid profiles in ICV-streptozotocin-induced sporadic Alzheimer's disease in male Wistar rat: a metabolomics and systems biology perspective.	FEBS open bio	2024	10.1002/2211-5463.13814	Barzegar Behrooz, Amir; Latifi-Navid, Hamid; Lotfi, Jabar; Khodagholi, Fariba; Shojaei, Shahla; Ghavami, Saeid; Fahanik Babaei, Javad	Alzheimer's disease (AD) is an increasingly important public health concern due to the increasing proportion of older individuals within the general population. The impairment of processes responsible for adequate brain energy supply primarily determines the early features of the aging process. Restricting brain energy supply results in brain hypometabolism prior to clinical symptoms and is anato…
38266702	Digging into the intrinsic capacity concept: Can it be applied to Alzheimer's disease?	Progress in neurobiology	2024	10.1016/j.pneurobio.2024.102574	López-Ortiz, Susana; Caruso, Giuseppe; Emanuele, Enzo; Menéndez, Héctor; Peñín-Grandes, Saúl; Guerrera, Claudia Savia; Caraci, Filippo; Nisticò, Robert; Lucia, Alejandro; Santos-Lozano, Alejandro; Lista, Simone	Historically, aging research has largely centered on disease pathology rather than promoting healthy aging. The World Health Organization's (WHO) policy framework (2015-2030) underscores the significance of fostering the contributions of older individuals to their families, communities, and economies. The WHO has introduced the concept of intrinsic capacity (IC) as a key metric for healthy aging,…
38530977	HyperTMO: a trusted multi-omics integration framework based on hypergraph convolutional network for patient classification.	Bioinformatics (Oxford, England)	2024	10.1093/bioinformatics/btae159	Wang, Haohua; Lin, Kai; Zhang, Qiang; Shi, Jinlong; Song, Xinyu; Wu, Jue; Zhao, Chenghui; He, Kunlun	MOTIVATION: The rapid development of high-throughput biomedical technologies can provide researchers with detailed multi-omics data. The multi-omics integrated analysis approach based on machine learning contributes a more comprehensive perspective to human disease research. However, there are still significant challenges in representing single-omics data and integrating multi-omics information. …
39419469	Chronic pain-induced methylation in the prefrontal cortex targets gene networks associated with cognition and Alzheimer's disease.	Neuroscience	2024	10.1016/j.neuroscience.2024.10.015	Scarpa, Joseph R; Mincer, Joshua S	Chronic pain is prevalent among aging adults. Epidemiologic evidence has demonstrated that individuals with chronic pain have accelerated memory decline and increased probability of dementia. Neurophysiologic, molecular, and pharmacologic hypotheses have been proposed to explain the relationship between chronic pain and cognitive decline, but there remains currently limited evidence supporting an…
37398058	Neuronal expression of human amyloid-β and Tau drives global phenotypic and multi-omic changes in C. elegans.	bioRxiv : the preprint server for biology	2024	10.1101/2023.06.01.542377	Holcom, Angelina; Fuentealba, Matias; Sivapatham, Renuka; King, Christina D; Osman, Hadley; Foulger, Anna; Bhaumik, Dipa; Schilling, Birgit; Furman, David; Andersen, Julie K; Lithgow, Gordon J	Alzheimer's disease (AD) and Alzheimer's related diseases (ADRD) are prevalent age-related neurodegenerative disorders characterized by the accumulation of amyloid-β (Aβ) plaques and Tau neurofibrillary tangles. The nematode Caenorhabditis elegan s ( C. elegans ) serves as an invaluable model organism in diseases of old age-due to its rapid aging. Here we performed an unbiased systems analysis of…
39149314	mosGraphGPT: a foundation model for multi-omic signaling graphs using generative AI.	bioRxiv : the preprint server for biology	2024	10.1101/2024.08.01.606222	Zhang, Heming; Huang, Di; Chen, Emily; Cao, Dekang; Xu, Tim; Dizdar, Ben; Li, Guangfu; Chen, Yixin; Payne, Philip; Province, Michael; Li, Fuhai	Generative pretrained models represent a significant advancement in natural language processing and computer vision, which can generate coherent and contextually relevant content based on the pre-training on large general datasets and fine-tune for specific tasks. Building foundation models using large scale omic data is promising to decode and understand the complex signaling language patterns w…
38798349	mosGraphGen: a novel tool to generate multi-omics signaling graphs to facilitate integrative and interpretable graph AI model development.	bioRxiv : the preprint server for biology	2024	10.1101/2024.05.15.594360	Zhang, Heming; Cao, Dekang; Chen, Zirui; Zhang, Xiuyuan; Chen, Yixin; Sessions, Cole; Cruchaga, Carlos; Payne, Philip; Li, Guangfu; Province, Michael; Li, Fuhai	Multi-omics data, i.e., genomics, epigenomics, transcriptomics, proteomics, characterize cellular complex signaling systems from multi-level and multi-view and provide a holistic view of complex cellular signaling pathways. However, it remains challenging to integrate and interpret multi-omics data for mining key disease targets and signaling pathways. Graph AI models have been widely used to ana…
39305407	A medicine and food homology formula prevents cognitive deficits by inhibiting neuroinflammation and oxidative stress via activating AEA-Trpv1-Nrf2 pathway.	Inflammopharmacology	2024	10.1007/s10787-024-01570-4	Li, Ming-Jie; Xu, Jing-Yi; Zhang, Hua-Yue; Guo, Min; Lan, Meng-Ning; Kong, Jie; Liu, Shi-Wei; Zheng, Hua-Jun	Alzheimer's disease (AD) is a neurodegenerative disorder frequently accompanied by neuroinflammation and oxidative stress. The medicine and food homology (MFH) has shown potential for treating neuroinflammation and oxidative stress. This study aimed to provide a safe and efficient therapy for AD based on MFH. In this study, we develop a MFH formula consisting of egg yolk oil, perilla seed oil, ra…
38346477	The role of microglia heterogeneity in synaptic plasticity and brain disorders: Will sequencing shed light on the discovery of new therapeutic targets?	Pharmacology & therapeutics	2024	10.1016/j.pharmthera.2024.108606	You, Yi; Chen, Zhong; Hu, Wei-Wei	Microglia play a crucial role in interacting with neuronal synapses and modulating synaptic plasticity. This function is particularly significant during postnatal development, as microglia are responsible for removing excessive synapses to prevent neurodevelopmental deficits. Dysregulation of microglial synaptic function has been well-documented in various pathological conditions, notably Alzheim…
39236895	Neutrophil activation and related disrupted frontolimbic circuit may contribute to cognitive progression of minimal depressive symptoms in non-dementia elderly.	Journal of affective disorders	2024	10.1016/j.jad.2024.08.204	Duan, Xiaole; Zhang, Yingjie; Li, Wei; Su, Ning; Sun, Lin	BACKGROUND: As a more common but easily neglected disorder, minimal depressive symptoms (MDS), it is unclear whether and why it increases the risk of cognitive progression in non-dementia elderly. METHODS: The Alzheimer's disease Neuroimaging Initiative (ADNI) database was used to assign 1065 non-dementia elderly into normal control (n = 380) and MDS (n = 685) groups via the Geriatric Depression …
39506989	mosGraphGen: a novel tool to generate multi-omics signaling graphs to facilitate integrative and interpretable graph AI model development.	Bioinformatics advances	2024	10.1093/bioadv/vbae151	Zhang, Heming; Cao, Dekang; Chen, Zirui; Zhang, Xiuyuan; Chen, Yixin; Sessions, Cole; Cruchaga, Carlos; Payne, Philip; Li, Guangfu; Province, Michael; Li, Fuhai	MOTIVATION: Multi-omics data, i.e. genomics, epigenomics, transcriptomics, proteomics, characterize cellular complex signaling systems from multi-level and multi-view and provide a holistic view of complex cellular signaling pathways. However, it remains challenging to integrate and interpret multi-omics data for mining critical biomarkers. Graph AI models have been widely used to analyze graph-s…
38305999	Identification of metabolic pathways and key genes associated with atypical parkinsonism using a systems biology approach.	Metabolic brain disease	2024	10.1007/s11011-024-01342-7	Pasqualotto, Amanda; da Silva, Vinícius; Pellenz, Felipe Mateus; Schuh, Artur Francisco Schumacher; Schwartz, Ida Vanessa Doederlein; Siebert, Marina	Atypical parkinsonism (AP) is a group of complex neurodegenerative disorders with marked clinical and pathophysiological heterogeneity. The use of systems biology tools may contribute to the characterization of hub-bottleneck genes, and the identification of its biological pathways to broaden the understanding of the bases of these disorders. A systematic search was performed on the DisGeNET data…
39574684	Multi-omics analysis in mouse primary cortical neurons reveals complex positive and negative biological interactions between constituent compounds in Centella asiatica.	bioRxiv : the preprint server for biology	2024	10.1101/2024.11.04.621595	Chamberlin, Steve; Zweig, Jonathan A; Neff, Cody J; Marney, Luke; Choi, Jaewoo; Yang, Liping; Maier, Claudia S; Soumyanath, Amala; McWeeney, Shannon; Gray, Nora E	BACKGROUND: A water extract of the Ayurvedic plant Centella asiatica (CAW) improves cognitive function in mouse models of aging and Alzheimer's disease, and affects dendritic arborization, mitochondrial activity and oxidative stress in mouse primary neurons. Triterpenes (TT) and caffeoylquinic acids (CQA) are constituents associated with these bioactivities of CAW although little is known about h…
38254021	A semi-supervised approach for the integration of multi-omics data based on transformer multi-head self-attention mechanism and graph convolutional networks.	BMC genomics	2024	10.1186/s12864-024-09985-7	Wang, Jiahui; Liao, Nanqing; Du, Xiaofei; Chen, Qingfeng; Wei, Bizhong	BACKGROUND AND OBJECTIVES: Comprehensive analysis of multi-omics data is crucial for accurately formulating effective treatment plans for complex diseases. Supervised ensemble methods have gained popularity in recent years for multi-omics data analysis. However, existing research based on supervised learning algorithms often fails to fully harness the information from unlabeled nodes and overlook…
38587958	CE-GAN: Community Evolutionary Generative Adversarial Network for Alzheimer's Disease Risk Prediction.	IEEE transactions on medical imaging	2024	10.1109/TMI.2024.3385756	Bi, Xia-An; Yang, Zicheng; Huang, Yangjun; Xing, Zhaoxu; Xu, Luyun; Wu, Zihao; Liu, Zhengliang; Li, Xiang; Liu, Tianming	In the studies of neurodegenerative diseases such as Alzheimer's Disease (AD), researchers often focus on the associations among multi-omics pathogeny based on imaging genetics data. However, current studies overlook the communities in brain networks, leading to inaccurate models of disease development. This paper explores the developmental patterns of AD from the perspective of community evoluti…
38554701	Single-cell biclustering for cell-specific transcriptomic perturbation detection in AD progression.	Cell reports methods	2024	10.1016/j.crmeth.2024.100742	Gong, Yuqiao; Xu, Jingsi; Wu, Maoying; Gao, Ruitian; Sun, Jianle; Yu, Zhangsheng; Zhang, Yue	The pathogenesis of Alzheimer disease (AD) involves complex gene regulatory changes across different cell types. To help decipher this complexity, we introduce single-cell Bayesian biclustering (scBC), a framework for identifying cell-specific gene network biomarkers in scRNA and snRNA-seq data. Through biclustering, scBC enables the analysis of perturbations in functional gene modules at the sin…
39085927	Multidisciplinary lifestyle interventions for neurological disorders during the Silent phase (MINDS) study: a multi-omics randomized controlled trial protocol.	Neurological research and practice	2024	10.1186/s42466-024-00334-3	Taylor, Sara; Sachdeva, Seerat; Darling, Sandra; Arrotta, Kayela; Gallagher, Lisa; Supan, Alexis; Shipta, Gabrielle; Perko, Jim; Bar, Judi; James, Joe; Petschek, Iris; Lioi, Anthony; Kundu, Suman; Ellison, Lisa; Bekris, Lynn M; Willard, Belinda; Sangwan, Naseer; Mata, Ignacio; Fernandez, Hubert; Katzan, Irene; Conway, Devon; Pillai, Jagan; Leverenz, James; Busch, Robyn M; Floden, Darlene; Saper, …	INTRODUCTION: Given the prevalence and staggering cost of neurological disorders, there is dire need for effective early detection and intervention tools. Emerging evidence suggests that multidisciplinary lifestyle interventions (MLI) may mitigate the risk and progression of neurological disorders. The objectives of this protocol are (1) to test the impact of MLI on the progression of neurologica…
39236079	pyPAGE: A framework for Addressing biases in gene-set enrichment analysis-A case study on Alzheimer's disease.	PLoS computational biology	2024	10.1371/journal.pcbi.1012346	Bakulin, Artemy; Teyssier, Noam B; Kampmann, Martin; Khoroshkin, Matvei; Goodarzi, Hani	Inferring the driving regulatory programs from comparative analysis of gene expression data is a cornerstone of systems biology. Many computational frameworks were developed to address this problem, including our iPAGE (information-theoretic Pathway Analysis of Gene Expression) toolset that uses information theory to detect non-random patterns of expression associated with given pathways or regul…
38562756	Prioritizing disease-related rare variants by integrating gene expression data.	bioRxiv : the preprint server for biology	2024	10.1101/2024.03.19.585836	Guo, Hanmin; Urban, Alexander Eckehart; Wong, Wing Hung	Rare variants, comprising a vast majority of human genetic variations, are likely to have more deleterious impact on human diseases compared to common variants. Here we present carrier statistic, a statistical framework to prioritize disease-related rare variants by integrating gene expression data. By quantifying the impact of rare variants on gene expression, carrier statistic can prioritize th…
39348415	Prioritizing disease-related rare variants by integrating gene expression data.	PLoS genetics	2024	10.1371/journal.pgen.1011412	Guo, Hanmin; Urban, Alexander Eckehart; Wong, Wing Hung	Rare variants, comprising the vast majority of human genetic variations, are likely to have more deleterious impact in the context of human diseases compared to common variants. Here we present carrier statistic, a statistical framework to prioritize disease-related rare variants by integrating gene expression data. By quantifying the impact of rare variants on gene expression, carrier statistic …
38766095	Prioritizing disease-related rare variants by integrating gene expression data.	Research square	2024	10.21203/rs.3.rs-4355589/v1	Guo, Hanmin; Urban, Alexander Eckehart; Wong, Wing Hung	Rare variants, comprising a vast majority of human genetic variations, are likely to have more deleterious impact on human diseases compared to common variants. Here we present carrier statistic, a statistical framework to prioritize disease-related rare variants by integrating gene expression data. By quantifying the impact of rare variants on gene expression, carrier statistic can prioritize th…
38230736	Association of Blood MicroRNA Expression and Polymorphisms with Cognitive and Biomarker Changes in Older Adults.	The journal of prevention of Alzheimer's disease..	2024	10.14283/jpad.2023.99	Sadlon, A; Takousis, P; Evangelou, E; Prokopenko, I; Alexopoulos, P; Udeh-Momoh, C-M; Price, G; Middleton, L; Perneczky, R	BACKGROUND: Identifying individuals before the onset of overt symptoms is key in the prevention of Alzheimer's disease (AD). OBJECTIVES: Investigate the use of miRNA as early blood-biomarker of cognitive decline in older adults. DESIGN: Cross-sectional. SETTING: Two observational cohorts (CHARIOT-PRO, Alzheimer's Disease Neuroimaging Initiative (ADNI)). PARTICIPANTS: 830 individuals without overt…
39684321	PPIA-coExp: Discovering Context-Specific Biomarkers Based on Protein-Protein Interactions, Co-Expression Networks, and Expression Data.	International journal of molecular sciences	2024	10.3390/ijms252312608	Yan, Dongsheng; Fan, Zhiyu; Li, Qianzhong; Chen, Yingli	Identifying a small set of effective biomarkers from multi-omics data is important for the discrimination of different cell types and helpful for the early detection diagnosis of complex diseases. However, it is challenging to identify optimal biomarkers from the high throughput molecular data. Here, we present a method called protein-protein interaction affinity and co-expression network (PPIA-c…
39748840	The African Initiative for Bioinformatics Online Training in Neurodegenerative Diseases (AI-BOND): Investing in the next generation of African neuroscientists.	Alzheimer's & dementia (New York, N. Y.)	2024	10.1002/trc2.70002	Fongang, Bernard; Ayele, Biniyam A; Wadop, Yannick N; Epenge, Emmanuel; Nkouonlack, Cyrille D; Njamnshi, Wepnyu Y; Jian, Xueqiu; Sargurupremraj, Murali; Djotsa, Alice B S Nono; Seke Etet, Paul F; Bernal, Rebecca; Atangana, Abdon; Cavazos, Jose E; Himali, Jayandra Jung; Fonteh, Alfred N; Maestre, Gladys; Njamnshi, Alfred K; Seshadri, Sudha	Neurodegenerative disorders, including Alzheimer's disease and AD-related dementias (AD/ADRD), pose significant challenges to health care systems globally, particularly in Africa. With the advances in medical technology and research capabilities, especially in next-generation sequencing and imaging, vast amounts of data have been generated from AD/ADRD research. Given that the greatest increase i…
38197535	The National Institutes of Health INvestigation of Co-occurring conditions across the Lifespan to Understand Down syndromE (INCLUDE) Project: Accelerating research discoveries for people with Down syndrome across the lifespan.	American journal of medical genetics. Part C, Seminars in medical genetics	2024	10.1002/ajmg.c.32081	Bardhan, Sujata; Li, Huiqing; Tarver, Erika; Schramm, Charlene; Brown, Marishka; Garcia, Linda; Schwartz, Bryanna; Mazzucco, Anna; Natarajan, Nikila; Walsh, Elizabeth; Ryan, Laurie; Pearson, Gail; Parisi, Melissa A	The National Institutes of Health (NIH) has a long-standing history of support for research in Down syndrome (DS). In response to a 2018 congressional directive for a trans-NIH initiative to address medical issues in DS, NIH launched the INCLUDE Project (INvestigation of Co-occurring conditions across the Lifespan to Understand Down syndromE). Reflecting the three INCLUDE components of basic scie…
39253523	An explainable graph neural network approach for effectively integrating multi-omics with prior knowledge to identify biomarkers from interacting biological domains.	bioRxiv : the preprint server for biology	2024	10.1101/2024.08.23.609465	Tripathy, Rohit K; Frohock, Zachary; Wang, Hong; Cary, Gregory A; Keegan, Stephen; Carter, Gregory W; Li, Yi	The rapid growth of multi-omics datasets, in addition to the wealth of existing biological prior knowledge, necessitates the development of effective methods for their integration. Such methods are essential for building predictive models and identifying disease-related molecular markers. We propose a framework for supervised integration of multi-omics data with biological priors represented as k…
38350848	Identification of gene biomarkers for brain diseases via multi-network topological semantics extraction and graph convolutional network.	BMC genomics	2024	10.1186/s12864-024-09967-9	Zhang, Ping; Zhang, Weihan; Sun, Weicheng; Xu, Jinsheng; Hu, Hua; Wang, Lei; Wong, Leon	BACKGROUND: Brain diseases pose a significant threat to human health, and various network-based methods have been proposed for identifying gene biomarkers associated with these diseases. However, the brain is a complex system, and extracting topological semantics from different brain networks is necessary yet challenging to identify pathogenic genes for brain diseases. RESULTS: In this study, we …
39185768	Low-Dose Radiation Induces Alterations in Fatty Acid and Tyrosine Metabolism in the Mouse Hippocampus: Insights from Integrated Multiomics.	ACS chemical neuroscience	2024	10.1021/acschemneuro.4c00231	Narasimhamurthy, Rekha Koravadi; Venkidesh, Babu Santhi; Vasishta, Sampara; Joshi, Manjunath B; Rao, Bola Sadashiva Satish; Sharan, Krishna; Dattaram Mumbrekar, Kamalesh	In recent years, there has been a drastic surge in neurological disorders with sporadic cases contributing more than ever to their cause. Radiation exposure through diagnostic or therapeutic routes often results in neurological injuries that may lead to neurodegenerative pathogenesis. However, the underlying mechanisms regulating the neurological impact of exposure to near-low doses of ionizing r…
38227529	Emerging role of galectin 3 in neuroinflammation and neurodegeneration.	Neural regeneration research	2024	10.4103/1673-5374.391181	Lozinski, Brian M; Ta, Khanh; Dong, Yifei	Neuroinflammation and neurodegeneration are key processes that mediate the development and progression of neurological diseases. However, the mechanisms modulating these processes in different diseases remain incompletely understood. Advances in single cell based multi-omic analyses have helped to identify distinct molecular signatures such as Lgals3 that is associated with neuroinflammation and …
38979371	Single-nucleus multiomics reveals the disrupted regulatory programs in three brain regions of sporadic early-onset Alzheimer's disease.	bioRxiv : the preprint server for biology	2024	10.1101/2024.06.25.600720	Liu, Andi; Citu, Citu; Enduru, Nitesh; Chen, Xian; Manuel, Astrid M; Sinha, Tirthankar; Gorski, Damian; Fernandes, Brisa S; Yu, Meifang; Schulz, Paul E; Simon, Lukas M; Soto, Claudio; Zhao, Zhongming	Sporadic early-onset Alzheimer's disease (sEOAD) represents a significant but less-studied subtype of Alzheimer's disease (AD). Here, we generated a single-nucleus multiome atlas derived from the postmortem prefrontal cortex, entorhinal cortex, and hippocampus of nine individuals with or without sEOAD. Comprehensive analyses were conducted to delineate cell type-specific transcriptomic changes an…
39861082	Multi-Omics Analysis in Mouse Primary Cortical Neurons Reveals Complex Positive and Negative Biological Interactions Between Constituent Compounds of Centella asiatica.	Pharmaceuticals (Basel, Switzerland)	2024	10.3390/ph18010019	Chamberlin, Steven R; Zweig, Jonathan A; Neff, Cody J; Marney, Luke; Choi, Jaewoo; Yang, Liping; Maier, Claudia S; Soumyanath, Amala; McWeeney, Shannon; Gray, Nora E	Background: A water extract of the Ayurvedic plant Centella asiatica (L.) Urban, family Apiaceae (CAW), improves cognitive function in mouse models of aging and Alzheimer's disease and affects dendritic arborization, mitochondrial activity, and oxidative stress in mouse primary neurons. Triterpenes (TT) and caffeoylquinic acids (CQA) are constituents associated with these bioactivities of CAW, al…
38373985	Profiles of subgingival microbiomes and gingival crevicular metabolic signatures in patients with amnestic mild cognitive impairment and Alzheimer's disease.	Alzheimer's research & therapy	2024	10.1186/s13195-024-01402-1	Qiu, Che; Zhou, Wei; Shen, Hui; Wang, Jintao; Tang, Ran; Wang, Tao; Xie, Xinyi; Hong, Bo; Ren, Rujing; Wang, Gang; Song, Zhongchen	BACKGROUND: The relationship between periodontitis and Alzheimer's disease (AD) has attracted more attention recently, whereas profiles of subgingival microbiomes and gingival crevicular fluid (GCF) metabolic signatures in AD patients have rarely been characterized; thus, little evidence exists to support the oral-brain axis hypothesis. Therefore, our study aimed to characterize both the microbia…
38809924	Deciphering molecular bridges: Unveiling the interplay between metabolic syndrome and Alzheimer's disease through a systems biology approach and drug repurposing.	PloS one	2024	10.1371/journal.pone.0304410	Azizan, Zahra; Zali, Hakimeh; Mirmotalebisohi, Seyed Amir; Bazrgar, Maryam; Ahmadiani, Abolhassan	The association between Alzheimer's disease and metabolic disorders as significant risk factors is widely acknowledged. However, the intricate molecular mechanism intertwining these conditions remains elusive. To address this knowledge gap, we conducted a thorough investigation using a bioinformatics method to illuminate the molecular connections and pathways that provide novel perspectives on th…
38574388	Early molecular events of autosomal-dominant Alzheimer's disease in marmosets with PSEN1 mutations.	Alzheimer's & dementia : the journal of the Alzheimer's Association	2024	10.1002/alz.13806	Homanics, Gregg E; Park, Jung Eun; Bailey, Lauren; Schaeffer, David J; Schaeffer, Lauren; He, Jie; Li, Shuoran; Zhang, Tingting; Haber, Annat; Spruce, Catrina; Greenwood, Anna; Murai, Takeshi; Schultz, Laura; Mongeau, Lauren; Ha, Seung-Kwon; Oluoch, Julia; Stein, Brianne; Choi, Sang Ho; Huhe, Hasi; Thathiah, Amantha; Strick, Peter L; Carter, Gregory W; Silva, Afonso C; Sukoff Rizzo, Stacey J	INTRODUCTION: Fundamental questions remain about the key mechanisms that initiate Alzheimer's disease (AD) and the factors that promote its progression. Here we report the successful generation of the first genetically engineered marmosets that carry knock-in (KI) point mutations in the presenilin 1 (PSEN1) gene that can be studied from birth throughout lifespan. METHODS: CRISPR/Cas9 was used to …
38306039	Alzheimer DataLENS: An Open Data Analytics Portal for Alzheimer's Disease Research.	Journal of Alzheimer's disease : JAD	2024	10.3233/JAD-230884	Noori, Ayush; Jayakumar, Rojashree; Moturi, Vaishnavi; Li, Zhaozhi; Liu, Rongxin; Serrano-Pozo, Alberto; Hyman, Bradley T; Das, Sudeshna	BACKGROUND: Recent Alzheimer's disease (AD) discoveries are increasingly based on studies from a variety of omics technologies on large cohorts. Currently, there is no easily accessible resource for neuroscientists to browse, query, and visualize these complex datasets in a harmonized manner. OBJECTIVE: Create an online portal of public omics datasets for AD research. METHODS: We developed Alzhei…
39119577	Linking coronary artery disease to neurodegenerative diseases through systems genetics.	Frontiers in genetics	2024	10.3389/fgene.2024.1344081	Vescio, Martina; Pattini, Linda	Coronary artery disease (CAD) is still a leading cause of death worldwide despite the extensive research and the considerable progresses made through the years. As other cardiovascular diseases, CAD is the result of the complex interaction between genetic variants and environmental factors. Currently identified genetic loci associated to CAD revealed the contribution of multiple molecular pathway…
39682548	Etiology of Late-Onset Alzheimer's Disease, Biomarker Efficacy, and the Role of Machine Learning in Stage Diagnosis.	Diagnostics (Basel, Switzerland)	2024	10.3390/diagnostics14232640	Sarma, Manash; Chatterjee, Subarna	Late-onset Alzheimer's disease (LOAD) is a subtype of dementia that manifests after the age of 65. It is characterized by progressive impairments in cognitive functions, behavioral changes, and learning difficulties. Given the progressive nature of the disease, early diagnosis is crucial. Early-onset Alzheimer's disease (EOAD) is solely attributable to genetic factors, whereas LOAD has multiple c…
38600587	An integrated toolkit for human microglia functional genomics.	Stem cell research & therapy	2024	10.1186/s13287-024-03700-9	Haq, Imdadul; Ngo, Jason C; Roy, Nainika; Pan, Richard L; Nawsheen, Nadiya; Chiu, Rebecca; Zhang, Ya; Fujita, Masashi; Soni, Rajesh K; Wu, Xuebing; Bennett, David A; Menon, Vilas; Olah, Marta; Sher, Falak	BACKGROUND: Microglia, the brain's resident immune cells, play vital roles in brain development, and disorders like Alzheimer's disease (AD). Human iPSC-derived microglia (iMG) provide a promising model to study these processes. However, existing iMG generation protocols face challenges, such as prolonged differentiation time, lack of detailed characterization, and limited gene function investiga…
39005258	The Neurolipid Atlas: a lipidomics resource for neurodegenerative diseases uncovers cholesterol as a regulator of astrocyte reactivity impaired by ApoE4.	bioRxiv : the preprint server for biology	2024	10.1101/2024.07.01.601474	Feringa, Femke M; Hertog, Sascha J Koppes-den; Wang, Lian; Derks, Rico J E; Kruijff, Iris; Erlebach, Lena; Heijneman, Jorin; Miramontes, Ricardo; Pömpner, Nadine; Blomberg, Niek; Olivier-Jimenez, Damien; Johansen, Lill Eva; Cammack, Alexander J; Giblin, Ashling; Toomey, Christina E; Rose, Indigo V L; Yuan, Hebao; Ward, Michael; Isaacs, Adrian M; Kampmann, Martin; Kronenberg-Versteeg, Deborah; Las…	Lipid changes in the brain have been implicated in many neurodegenerative diseases including Alzheimer's Disease (AD), Parkinson's disease and Amyotrophic Lateral Sclerosis. To facilitate comparative lipidomic research across brain-diseases we established a data commons named the Neurolipid Atlas, that we have pre-populated with novel human, mouse and isogenic induced pluripotent stem cell (iPSC)…
39090679	Primate cerebrospinal fluid CHI3L1 reflects brain TREM2 agonism.	Alzheimer's & dementia : the journal of the Alzheimer's Association	2024	10.1002/alz.13921	Schauer, Stephen P; Cho, Chang Hoon; Novikova, Gloriia; Roth, Gillie A; Lee, Julie; Sharma, Anup D; Foley, Alejandro R; Ng, Carl; Shen, Philip; Choi, Meena; Ma, Taylur P; Phu, Lilian; Budayeva, Hanna G; Cheung, Tommy K; Lalehzadeh, Guita; Imperio, Jose; Ngu, Hai; Etxeberria, Ainhoa; Liang, Yuxin; Rezzonico, Mitchell G; Dourado, Michelle; Huang, Kevin; Lai, Zijuan; Hokom, Martha; Pandya, Nikhil J;…	INTRODUCTION: Triggering receptor expressed on myeloid cells 2 (TREM2) agonists are being clinically evaluated as disease-modifying therapeutics for Alzheimer's disease. Clinically translatable pharmacodynamic (PD) biomarkers are needed to confirm drug activity and select the appropriate therapeutic dose in clinical trials. METHODS: We conducted multi-omic analyses on paired non-human primate bra…
39519590	Xanthohumol Protects Against Neuronal Excitotoxicity and Mitochondrial Dysfunction in APP/PS1 Mice: An Omics-Based Study.	Nutrients	2024	10.3390/nu16213754	Hu, Fei-Fei; Pan, Shi-Yao; Chu, Jin-Yu; Liu, Jian-Jun; Duan, Ting-Ting; Luo, Yu; Zhou, Wen; Wang, Zhi-Ming; Liu, Wei; Zeng, Yan	Background: Neuronal excitotoxicity and metabolic decline, which begin in the early stages of Alzheimer's disease (AD), pose challenges for effective amelioration. Our previous work suggested that the natural compound xanthohumol, the most abundant prenylated flavonoid in hops, prevents memory deficits in APP/PS1 mice; however, the underlying mechanisms remain unclear. Methods: This study utilize…
38798317	Application of Multiomics Approach to Investigate the Therapeutic Potentials of Stem Cell-derived Extracellular Vesicle Subpopulations for Alzheimer's Disease.	bioRxiv : the preprint server for biology	2024	10.1101/2024.05.10.593647	Abyadeh, Morteza; Kaya, Alaattin	Alzheimer's disease (AD) presents a complex interplay of molecular alterations, yet understanding its pathogenesis remains a challenge. In this study, we delved into the intricate landscape of proteome and transcriptome changes in AD brains compared to healthy controls, examining 788 brain samples revealing common alterations at both protein and mRNA levels. Moreover, our analysis revealed distin…
38645120	SIEVE: One-stop differential expression, variability, and skewness analyses using RNA-Seq data.	bioRxiv : the preprint server for biology	2024	10.1101/2024.04.09.588804	Li, Hongxiang; Khang, Tsung Fei	MOTIVATION: RNA-Seq data analysis is commonly biased towards detecting differentially expressed genes and insufficiently conveys the complexity of gene expression changes between biological conditions. This bias arises because discrete models of RNA-Seq count data cannot fully characterize the mean, variance, and skewness of gene expression distribution using independent model parameters. A unifi…
38895329	The disease-causing tau V337M mutation induces tau hypophosphorylation and perturbs axon morphology pathways.	bioRxiv : the preprint server for biology	2024	10.1101/2024.06.04.597496	Mohl, Gregory A; Dixon, Gary; Marzette, Emily; McKetney, Justin; Samelson, Avi J; Serras, Carlota Pereda; Jin, Julianne; Li, Andrew; Boggess, Steven C; Swaney, Danielle L; Kampmann, Martin	Tau aggregation is a hallmark of several neurodegenerative diseases, including Alzheimer's disease and frontotemporal dementia. There are disease-causing variants of the tau-encoding gene, MAPT, and the presence of tau aggregates is highly correlated with disease progression. However, the molecular mechanisms linking pathological tau to neuronal dysfunction are not well understood due to our inco…
37930842	SCAN: Spatiotemporal Cloud Atlas for Neural cells.	Nucleic acids research	2024	10.1093/nar/gkad895	Deng, Yushan; Lu, Yubao; Li, Mengrou; Shen, Jiayi; Qin, Siying; Zhang, Wei; Zhang, Qiang; Shen, Zhaoyang; Li, Changxiao; Jia, Tengfei; Chen, Peixin; Peng, Lingmin; Chen, Yangfeng; Zhang, Wensheng; Liu, Hebin; Zhang, Liangming; Rong, Limin; Wang, Xiangdong; Chen, Dongsheng	The nervous system is one of the most complicated and enigmatic systems within the animal kingdom. Recently, the emergence and development of spatial transcriptomics (ST) and single-cell RNA sequencing (scRNA-seq) technologies have provided an unprecedented ability to systematically decipher the cellular heterogeneity and spatial locations of the nervous system from multiple unbiased aspects. How…
37985399	Microglial immunometabolism endophenotypes contribute to sex difference in Alzheimer's disease.	Alzheimer's & dementia : the journal of the Alzheimer's Association	2024	10.1002/alz.13546	Hou, Yuan; Caldwell, Jessica Z K; Lathia, Justin D; Leverenz, James B; Pieper, Andrew A; Cummings, Jeffrey; Cheng, Feixiong	INTRODUCTION: The molecular mechanisms that contribute to sex differences, in particular female predominance, in Alzheimer's disease (AD) prevalence, symptomology, and pathology, are incompletely understood. METHODS: To address this problem, we investigated cellular metabolism and immune responses ("immunometabolism endophenotype") across AD individuals as a function of sex with diverse clinical …
38778871	Alzheimer's disease as a women's health challenge: a call for action on integrative precision medicine approaches.	npj women's health	2024	10.1038/s44294-024-00021-3	Miramontes, S; Pereda Serras, C; Woldemariam, S R; Khan, U; Li, Y; Tang, A S; Tsoy, E; Oskotsky, T T; Sirota, M	Alzheimer's Disease (AD) is marked by pronounced sex differences in pathophysiology and progression. However, the field has yet to fully recognize AD as a women's health issue, delaying the development of targeted preventative strategies and treatments. This perspective explores the elements impacting AD in women, identifying sex specificity in risk factors, highlighting new diagnostic approaches…
38372595	Lipid imaging of Alzheimer's disease pathology.	Journal of neurochemistry	2024	10.1111/jnc.16079	Hanrieder, Jörg	Alzheimer's disease (AD) affects one in eight individuals over 65 and poses an immense societal challenge. AD pathology is characterized by the formation of beta-amyloid plaques and Tau tangles in the brain. While some disease-modifying treatments targeting beta-amyloid are emerging, the exact chain of events underlying the pathogenesis of this disease remains unclear. Brain lipids have long been…
39140361	Omics-derived biological modules reflect metabolic brain changes in Alzheimer's disease.	Alzheimer's & dementia : the journal of the Alzheimer's Association	2024	10.1002/alz.14095	Povala, Guilherme; De Bastiani, Marco Antônio; Bellaver, Bruna; Ferreira, Pamela C L; Ferrari-Souza, João Pedro; Lussier, Firoza Z; Souza, Diogo O; Rosa-Neto, Pedro; Pascoal, Tharick A; Zatt, Bruno; Zimmer, Eduardo R	INTRODUCTION: Brain glucose hypometabolism, indexed by the fluorodeoxyglucose positron emission tomography ([(18)F]FDG-PET) imaging, is a metabolic signature of Alzheimer's disease (AD). However, the underlying biological pathways involved in these metabolic changes remain elusive. METHODS: Here, we integrated [(18)F]FDG-PET images with blood and hippocampal transcriptomic data from cognitively u…
39266981	Discovering common pathogenetic processes between periodontitis and Alzheimer's disease by bioinformatics and system biology approach.	BMC oral health	2024	10.1186/s12903-024-04775-9	Ge, Fei; Zhao, Yang; Zheng, Jinren; Xiang, Qun; Luo, Pei; Zhu, Lu; He, Huiyu	BACKGROUND: There is increasing evidence that inflammation plays a key role in the pathophysiology of periodontitis (PT) and Alzheimer's disease (AD), but the roles of inflammation in linking PT and AD are not clear. Our aim is to analyze the potential molecular mechanisms between these two diseases using bioinformatics and systems biology approaches. METHODS: To elucidate the link between PT and…
39394077	Propionate Decreases Microglial Activation but Impairs Phagocytic Capacity in Response to Aggregated Fibrillar Amyloid Beta Protein.	ACS chemical neuroscience	2024	10.1021/acschemneuro.4c00370	Gold, Andrew; Kaye, Sarah; Gao, Jie; Zhu, Jiangjiang	Microglia, the innate immune cell of the brain, are a principal player in Alzheimer's disease (AD) pathogenesis. Their surveillance of the brain leads to interaction with the protein aggregates that drive AD pathogenesis, most notably Amyloid Beta (Aβ). Microglia attempt to clear and degrade Aβ using phagocytic machinery, spurring damaging neuroinflammation in the process. Thus, modulation of the…
38452244	Integrative Multimodal Metabolomics to Early Predict Cognitive Decline Among Amyloid Positive Community-Dwelling Older Adults.	The journals of gerontology. Series A, Biological sciences and medical sciences	2024	10.1093/gerona/glae077	Tremblay-Franco, Marie; Canlet, Cécile; Carriere, Audrey; Nakhle, Jean; Galinier, Anne; Portais, Jean-Charles; Yart, Armelle; Dray, Cédric; Lu, Wan-Hsuan; Bertrand Michel, Justine; Guyonnet, Sophie; Rolland, Yves; Vellas, Bruno; Delrieu, Julien; Barreto, Philippe de Souto; Pénicaud, Luc; Casteilla, Louis; Ader, Isabelle	Alzheimer's disease is strongly linked to metabolic abnormalities. We aimed to distinguish amyloid-positive people who progressed to cognitive decline from those who remained cognitively intact. We performed untargeted metabolomics of blood samples from amyloid-positive individuals, before any sign of cognitive decline, to distinguish individuals who progressed to cognitive decline from those who…
38646507	Shared genetic aetiology of Alzheimer's disease and age-related macular degeneration by APOC1 and APOE genes.	BMJ neurology open	2024	10.1136/bmjno-2023-000570	Zhang, Xueli; Zhu, Zhuoting; Huang, Yu; Shang, Xianwen; O'Brien, Terence J; Kwan, Patrick; Ha, Jason; Wang, Wei; Liu, Shunming; Zhang, Xiayin; Kiburg, Katerina; Bao, Yining; Wang, Jing; Yu, Honghua; He, Mingguang; Zhang, Lei	BACKGROUND: Alzheimer's disease (AD) and age-related macular degeneration (AMD) share similar pathological features, suggesting common genetic aetiologies between the two. Investigating gene associations between AD and AMD may provide useful insights into the underlying pathogenesis and inform integrated prevention and treatment for both diseases. METHODS: A stratified quantile-quantile (QQ) plot…
38857467	Modeling the Simultaneous Dynamics of Proteins in Blood Plasma and the Cerebrospinal Fluid in Human In Vivo.	Journal of proteome research	2024	10.1021/acs.jproteome.4c00059	Giroux, Pierre; Vialaret, Jérôme; Kindermans, Jana; Gabelle, Audrey; Bauchet, Luc; Hirtz, Christophe; Lehmann, Sylvain; Colinge, Jacques	The analysis of protein dynamics or turnover in patients has the potential to reveal altered protein recycling, such as in Alzheimer's disease, and to provide informative data regarding drug efficacy or certain biological processes. The observed protein dynamics in a solid tissue or a fluid is the net result of not only protein synthesis and degradation but also transport across biological compar…
38313028	Insulin signaling and pharmacology in humans and in corals.	PeerJ	2024	10.7717/peerj.16804	Murthy, Meghana Hosahalli Shivananda; Jasbi, Paniz; Lowe, Whitney; Kumar, Lokender; Olaosebikan, Monsurat; Roger, Liza; Yang, Jinkyu; Lewinski, Nastassja; Daniels, Noah; Cowen, Lenore; Klein-Seetharaman, Judith	Once thought to be a unique capability of the Langerhans islets in the pancreas of mammals, insulin (INS) signaling is now recognized as an evolutionarily ancient function going back to prokaryotes. INS is ubiquitously present not only in humans but also in unicellular eukaryotes, fungi, worms, and Drosophila. Remote homologue identification also supports the presence of INS and INS receptor in c…
38232730	Neuronal MAPT expression is mediated by long-range interactions with cis-regulatory elements.	American journal of human genetics	2024	10.1016/j.ajhg.2023.12.015	Rogers, Brianne B; Anderson, Ashlyn G; Lauzon, Shelby N; Davis, M Natalie; Hauser, Rebecca M; Roberts, Sydney C; Rodriguez-Nunez, Ivan; Trausch-Lowther, Katie; Barinaga, Erin A; Hall, Paige I; Knuesel, Matthew T; Taylor, Jared W; Mackiewicz, Mark; Roberts, Brian S; Cooper, Sara J; Rizzardi, Lindsay F; Myers, Richard M; Cochran, J Nicholas	Tauopathies are a group of neurodegenerative diseases defined by abnormal aggregates of tau, a microtubule-associated protein encoded by MAPT. MAPT expression is near absent in neural progenitor cells (NPCs) and increases during differentiation. This temporally dynamic expression pattern suggests that MAPT expression could be controlled by transcription factors and cis-regulatory elements specifi…
38167548	Unraveling the intercellular communication disruption and key pathways in Alzheimer's disease: an integrative study of single-nucleus transcriptomes and genetic association.	Alzheimer's research & therapy	2024	10.1186/s13195-023-01372-w	Liu, Andi; Fernandes, Brisa S; Citu, Citu; Zhao, Zhongming	BACKGROUND: Recently, single-nucleus RNA-seq (snRNA-seq) analyses have revealed important cellular and functional features of Alzheimer's disease (AD), a prevalent neurodegenerative disease. However, our knowledge regarding intercellular communication mediated by dysregulated ligand-receptor (LR) interactions remains very limited in AD brains. METHODS: We systematically assessed the intercellular…
38246596	Induced pluripotent stem cell models as a tool to investigate and test fluid biomarkers in Alzheimer's disease and frontotemporal dementia.	Brain pathology (Zurich, Switzerland)	2024	10.1111/bpa.13231	McInvale, Julie J; Canoll, Peter; Hargus, Gunnar	Neurodegenerative diseases are increasing in prevalence and comprise a large socioeconomic burden on patients and their caretakers. The need for effective therapies and avenues for disease prevention and monitoring is of paramount importance. Fluid biomarkers for neurodegenerative diseases have gained a variety of uses, including informing participant selection for clinical trials, lending confid…
39265576	Cross-disorder and disease-specific pathways in dementia revealed by single-cell genomics.	Cell	2024	10.1016/j.cell.2024.08.019	Rexach, Jessica E; Cheng, Yuyan; Chen, Lawrence; Polioudakis, Damon; Lin, Li-Chun; Mitri, Vivianne; Elkins, Andrew; Han, Xia; Yamakawa, Mai; Yin, Anna; Calini, Daniela; Kawaguchi, Riki; Ou, Jing; Huang, Jerry; Williams, Christopher; Robinson, John; Gaus, Stephanie E; Spina, Salvatore; Lee, Edward B; Grinberg, Lea T; Vinters, Harry; Trojanowski, John Q; Seeley, William W; Malhotra, Dheeraj; Geschw…	The development of successful therapeutics for dementias requires an understanding of their shared and distinct molecular features in the human brain. We performed single-nuclear RNA-seq and ATAC-seq in Alzheimer's disease (AD), frontotemporal dementia (FTD), and progressive supranuclear palsy (PSP), analyzing 41 participants and ∼1 million cells (RNA + ATAC) from three brain regions varying in v…
39148846	15 Years of Longitudinal Genetic, Clinical, Cognitive, Imaging, and Biochemical Measures in DIAN.	medRxiv : the preprint server for health sciences	2024	10.1101/2024.08.08.24311689	Daniels, Alisha J; McDade, Eric; Llibre-Guerra, Jorge J; Xiong, Chengjie; Perrin, Richard J; Ibanez, Laura; Supnet-Bell, Charlene; Cruchaga, Carlos; Goate, Alison; Renton, Alan E; Benzinger, Tammie L S; Gordon, Brian A; Hassenstab, Jason; Karch, Celeste; Popp, Brent; Levey, Allan; Morris, John; Buckles, Virginia; Allegri, Ricardo F; Chrem, Patricio; Berman, Sarah B; Chhatwal, Jasmeer P; Farlow, M…	This manuscript describes and summarizes the Dominantly Inherited Alzheimer Network Observational Study (DIAN Obs), highlighting the wealth of longitudinal data, samples, and results from this human cohort study of brain aging and a rare monogenic form of Alzheimer's disease (AD). DIAN Obs is an international collaborative longitudinal study initiated in 2008 with support from the National Instit…
39684480	Redefining Roles: A Paradigm Shift in Tryptophan-Kynurenine Metabolism for Innovative Clinical Applications.	International journal of molecular sciences	2024	10.3390/ijms252312767	Tanaka, Masaru; Szabó, Ágnes; Vécsei, László	The tryptophan-kynurenine (KYN) pathway has long been recognized for its essential role in generating metabolites that influence various physiological processes. Traditionally, these metabolites have been categorized into distinct, often opposing groups, such as pro-oxidant versus antioxidant, excitotoxic/neurotoxic versus neuroprotective. This dichotomous framework has shaped much of the researc…
38798507	Deconvolution of polygenic risk score in single cells unravels cellular and molecular heterogeneity of complex human diseases.	bioRxiv : the preprint server for biology	2024	10.1101/2024.05.14.594252	Zhang, Sai; Shu, Hantao; Zhou, Jingtian; Rubin-Sigler, Jasper; Yang, Xiaoyu; Liu, Yuxi; Cooper-Knock, Johnathan; Monte, Emma; Zhu, Chenchen; Tu, Sharon; Li, Han; Tong, Mingming; Ecker, Joseph R; Ichida, Justin K; Shen, Yin; Zeng, Jianyang; Tsao, Philip S; Snyder, Michael P	Polygenic risk scores (PRSs) are commonly used for predicting an individual's genetic risk of complex diseases. Yet, their implication for disease pathogenesis remains largely limited. Here, we introduce scPRS, a geometric deep learning model that constructs single-cell-resolved PRS leveraging reference single-cell chromatin accessibility profiling data to enhance biological discovery as well as …
38989551	Metabolomic and Proteomic Analysis of ApoE4-Carrying H4 Neuroglioma Cells in Alzheimer's Disease Using OrbiSIMS and LC-MS/MS.	Analytical chemistry	2024	10.1021/acs.analchem.4c01201	Lu, Li; Kotowska, Anna M; Kern, Stefanie; Fang, Min; Rudd, Timothy R; Alexander, Morgan R; Scurr, David J; Zhu, Zheying	Growing clinical evidence reveals that systematic molecular alterations in the brain occur 20 years before the onset of AD pathological features. Apolipoprotein E4 (ApoE4) is one of the most significant genetic risk factors for Alzheimer's disease (AD), which is not only associated with the AD pathological features such as amyloid-β deposition, phosphorylation of tau proteins, and neuroinflammati…
39666092	What is the future for dementia with Lewy bodies?	Journal of neurology	2024	10.1007/s00415-024-12734-1	Palushaj, Bianca; Lewis, Simon J G; Abdelnour, Carla	Dementia with Lewy bodies (DLB) is the second most common neurodegenerative dementia after Alzheimer's disease (AD), yet it remains under-recognized and frequently misdiagnosed due to heterogenous clinical presentations, the presence of co-pathology, and the lack of specific diagnostic tools. Pathologically, DLB is characterized by the accumulation of misfolded alpha-synuclein (aSyn) aggregates, …
38836403	Prediction of disease-free survival for precision medicine using cooperative learning on multi-omic data.	Briefings in bioinformatics	2024	10.1093/bib/bbae267	Hahn, Georg; Prokopenko, Dmitry; Hecker, Julian; Lutz, Sharon M; Mullin, Kristina; Sejour, Leinal; Hide, Winston; Vlachos, Ioannis; DeSantis, Stacia; Tanzi, Rudolph E; Lange, Christoph	In precision medicine, both predicting the disease susceptibility of an individual and forecasting its disease-free survival are areas of key research. Besides the classical epidemiological predictor variables, data from multiple (omic) platforms are increasingly available. To integrate this wealth of information, we propose new methodology to combine both cooperative learning, a recent approach …
38719151	Unbiased insights into the multiplicity of the CYP46A1 brain effects in 5XFAD mice treated with low dose-efavirenz.	Journal of lipid research	2024	10.1016/j.jlr.2024.100555	Mast, Natalia; Butts, Makaya; Pikuleva, Irina A	Cytochrome P450 46A1 (CYP46A1) is the CNS-specific cholesterol 24-hydroxylase that controls cholesterol elimination and turnover in the brain. In mouse models, pharmacologic CYP46A1 activation with low-dose efavirenz or by gene therapy mitigates the manifestations of various brain disorders, neurologic, and nonneurologic, by affecting numerous, apparently unlinked biological processes. Accordingl…
39127317	The gut microbiota-oligodendrocyte axis: A promising pathway for modulating oligodendrocyte homeostasis and demyelination-associated disorders.	Life sciences	2024	10.1016/j.lfs.2024.122952	Tang, Wen; Wang, Qi; Sun, Mingguang; Liu, Chang''e; Huang, Yonghua; Zhou, Maohu; Zhang, Xuan; Meng, Zhaoyou; Zhang, Jiqiang	The bidirectional regulation between the gut microbiota and brain, known as gut-brain axis, has received significant attention. The myelin sheath, produced by oligodendrocytes or Schwann cells, is essential for efficient nervous signal transmission and the maintenance of brain function. Growing evidence shows that both oligodendrogenesis and myelination are modulated by gut microbiota and its met…
38036105	Single nuclei transcriptomics in diabetic mice reveals altered brain hippocampal endothelial cell function, permeability, and behavior.	Biochimica et biophysica acta. Molecular basis of disease	2024	10.1016/j.bbadis.2023.166970	Nuthikattu, Saivageethi; Milenkovic, Dragan; Norman, Jennifer E; Villablanca, Amparo C	Type 2 diabetes mellitus (T2DM) is a metabolic disorder with cerebrovascular and cardiovascular sequelae. Yet, a clear pattern of gene dysregulation by T2DM in dementia has yet to be defined. We used single nuclei RNA sequencing technology to profile the transcriptome of endothelial cells (EC) from anatomically defined hippocampus of db/db mice to identify differentially expressed (DE) genes, gen…
39021677	Key co-expressed genes correlated with blood serum parameters of pigs fed with different fatty acid profile diets.	Frontiers in genetics	2024	10.3389/fgene.2024.1394971	Fanalli, Simara Larissa; Gomes, Júlia Dezen; de Novais, Francisco José; Gervásio, Izally Carvalho; Fukumasu, Heidge; Moreira, Gabriel Costa Monteiro; Coutinho, Luiz Lehmann; Koltes, James; Amaral, Andreia J; Cesar, Aline Silva Mello	This study investigated how gene expression is affected by dietary fatty acids (FA) by using pigs as a reliable model for studying human diseases that involve lipid metabolism. This includes changes in FA composition in the liver, blood serum parameters and overall metabolic pathways. RNA-Seq data from 32 pigs were analyzed using Weighted Gene Co-expression Network Analysis (WGCNA). Our aim was t…
38459557	TYROBP/DAP12 knockout in Huntington's disease Q175 mice cell-autonomously decreases microglial expression of disease-associated genes and non-cell-autonomously mitigates astrogliosis and motor deterioration.	Journal of neuroinflammation	2024	10.1186/s12974-024-03052-4	Creus-Muncunill, Jordi; Haure-Mirande, Jean Vianney; Mattei, Daniele; Bons, Joanna; Ramirez, Angie V; Hamilton, B Wade; Corwin, Chuhyon; Chowdhury, Sarah; Schilling, Birgit; Ellerby, Lisa M; Ehrlich, Michelle E	INTRODUCTION: Huntington's disease (HD) is a fatal neurodegenerative disorder caused by an expansion of the CAG trinucleotide repeat in the Huntingtin gene (HTT). Immune activation is abundant in the striatum of HD patients. Detection of active microglia at presymptomatic stages suggests that microgliosis is a key early driver of neuronal dysfunction and degeneration. Recent studies showed that d…
38706273	Multiomics Blood-Based Biomarkers Predict Alzheimer's Predementia with High Specificity in a Multicentric Cohort Study.	The journal of prevention of Alzheimer's disease..	2024	10.14283/jpad.2024.34	Souchet, B; Michaïl, A; Heuillet, M; Dupuy-Gayral, A; Haudebourg, E; Pech, C; Berthemy, A A; Autelitano, F; Billoir, B; Domoto-Reilly, K; Fowler, C; Grabowski, T; Jayadev, S; Masters, C L; Braudeau, J	BACKGROUND: The primary criteria for diagnosing mild cognitive impairment (MCI) due to Alzheimer's Disease (AD) or probable mild AD dementia rely partly on cognitive assessments and the presence of amyloid plaques. Although these criteria exhibit high sensitivity in predicting AD among cognitively impaired patients, their specificity remains limited. Notably, up to 25% of non-demented patients wi…

## Sheet: Final Papers
Supplementary Table S2. Overview of all identified studies and those included after screening.
Title		Genomics		Single	Bulk	Proteomics	Metabolomics	Glycomics	Lipidomics	Phosphoproteomics	Microbiomics	Epigenomics	Radiomics		Drosophila	Human	Mouse		Cohort size	Cohort Type		Drosophila	Human	Mouse		ML method	ML purpose
An integrative systems-biology approach defines mechanisms of Alzheimer's disease neurodegeneration.		gen		sin	bul	pro	met		lip	pho					dro	hum						whole aging adult brains	laser-captured temporal cortex pyramidal neurons			Network integration	identify coherent subnetworks and nominate candidate pathways and “predicted nodes” linking genetic/omic signals to neurodegeneration mechanisms; prioritize targets for experimental follow-up.
Time-restricted feeding mitigates Alzheimer's disease-associated cognitive impairments via a B. pseudolongum-propionic acid-FFAR3 axis.					bul		met				mic					hum	mos						Fecal samples	Brain tissue, Fecal microbiota		NA	NA
Multi-omics analyses identify gut microbiota-fecal metabolites-brain-cognition pathways in the Alzheimer's disease continuum.							met				mic		rad			hum			c				Fecal samples, Brain imaging			NA	NA
Multi-omics analysis of druggable genes to facilitate Alzheimer's disease therapy: A multi-cohort machine learning study.		gen			bul											hum			v				Brain tissue, Peripheral blood			Unsupervised learning, Network
Biomarker identification for Alzheimer's disease through integration of comprehensive Mendelian randomization and proteomics data.		gen			bul	pro										hum			30k+	European and African ancenstry			Plasma, blood, brain regions			NA	NA
Identification of Alzheimer's disease biomarkers and their immune function characterization.					bul							epi				hum			50-	Adults (AD/controls)			Frontal/temporal cortex, peripheral blood, brain tissue astrocytes			NA	NA
Expansion of peripheral cytotoxic CD4+ T cells in Alzheimer's disease: New insights from multi-omics evidence.		gen		sin	bul	pro	met					epi				hum
Multi-Omics Analysis for Identifying Cell-Type-Specific Druggable Targets in Alzheimer's Disease.		gen			bul							epi				hum	mos		<10 for each organism	Adults aged 60-82 AD/controls; mouse 12 month old male and female			Peripheral blood mononuclear cells	same (blood sample)		scFEA (neural network)	infer single cell metabolic flux profiles from RNA-seq data
Brain 5-hydroxymethylcytosine alterations are associated with Alzheimer's disease neuropathology.		gen			bul	pro						epi				hum			1050	Older adults without dementia, community based participants			Dorsolateral preforntal cortex			Elastic net regression	Used to select regions
Deep learning-based cell-specific gene regulatory networks inferred from single-cell multiome data.		gen		sin								epi				hum			>10k PBMCs	Healthy adult blood donor (white blood cells)			PBMCs			Deep Neural network	Predict TF-target regulatory scores
Deciphering novel mitochondrial signatures: multi-omics analysis uncovers cross-disease markers and oligodendrocyte pathways in Alzheimer's disease and glioblastoma.				sin	bul							epi				hum			RNA-seq: 50+, Multi-omics cohorts: >1k				Doroslateral Prefrontal cortex nuclei, glioblastoma tumor tissue			Random forest, KNN, decision tree, SVM, logistic, lasso, elasticnet, XGBoost, AdaBoost, Neural Network	AD vs control , identify top performances among datasets
Human and mouse proteomics reveals the shared pathways in Alzheimer's disease and delayed protein turnover in the amyloidome.					bul	pro				pho
Multi-omic analysis of meningeal cerebral amyloid angiopathy reveals enrichment of unsubstituted glucosamine and extracellular proteins.						pro		gly								hum			23 moderate-severe CAA cases, controls	Older adults with CAA			Post-mortem human brain			NA	NA
Multi-omics analysis reveals aspirin is associated with reduced risk of Alzheimer's disease.		gen			bul											hum			TWAS: 839, clinical validation: 1M+	clinical: adults w/ aspirin exposure vs controls			Post-mortem tissue			TWAS, signature reversal, survival and logistic regression	impute associations from transcriptomics data, modeling
MINDSETS: Multi-omics Integration with Neuroimaging for Dementia Subtyping and Effective Temporal Study.		gen				pro							rad			hum			1k+	Older adults with AD			Neuro-imaging data			3D U-net, ensemble classifier, deep feature generation module, model interpretability
APOE genotype and biological age impact inter-omic associations related to bioenergetics.						pro	met									hum			2229 individuals	Adults classified by APOE genotype, sex, age delta			Plasma samples			Network correlation analysis, statistical modeling	identify linking modules, quantify effects of APOE, sex, age
Integrated Multi-Omics Analyses of Synaptosomes Revealed Synapse-Centered Novel Targets in Alzheimer's Disease.					bul	pro										hum			27 AD, 14 controls	adults			Synaptosomes from frontal cortex gray matter			DIABLO	uncover multi-omics correlation modules
TMF Attenuates Cognitive Impairment and Neuroinflammation by Inhibiting the MAPK/NF-κB Pathway in Alzheimer's Disease: A Multi-Omics Analysis.					bul	pro	met										mos		10 mice	8-10 month, mixed gender			Hippo, prefrontal cortex, BV2 cell lysates			NA	NA
Interaction of genetic variants and methylation in transcript-level expression regulation in Alzheimer's disease by multi-omics data analysis.		gen			bul							epi				hum			400 samples	Older adults with AD			Dorsolateral prefrontal cortex, parahippo gyrus			linear regression models, likelihood ratio tests, linkage disequilibrium clumping	identify significant SNPs, provide functional annotation
Multi-omics characterization of improved cognitive functions in Parkinson's disease patients after the combined metabolic activator treatment: a randomized, double-blinded, placebo-controlled phase II trial.						pro	met									hum			NA	Adults >40 years with PD			Peripheral blood plasma			NA	NA
Multiomics Reveals Biological Mechanisms Linking Macroscale Structural Covariance Network Dysfunction With Neuropsychiatric Symptoms Across the Alzheimer's Disease Continuum.		gen			bul	pro							rad			hum			600+	Older adults with AD			Neuroimaging, peripheral blood			Unsupervised clustering , consensus clustering, GSEA, GWAS	define NPS subtypes, subtype stability, transcriptomic pathways, linking variants to subtype
Spatial mapping of the brain metabolome lipidome and glycome.							met	gly	lip								mos		two biological tissue sections, brain areas	adult mice				whole-brain tissue sections		Sami, high-dimensional clustering, spatial annotation, metabolic pathway enrichment	feature grouping, cluster mapping, identifying pathways
AD-GCN: A novel graph convolutional network integrating multi-omics data for enhanced Alzheimer's disease diagnosis.		gen										epi				hum			589 in main study set	Caucasian			Peripheral blood			RF, FisherRF, Fisher Score, entropy-based filtering, LR, KNN, NB, SVM, RF, ensemble soft voting, GCN, GraphSAGE, Borderline-SMOTE, undersampling, PCA, PRS methods
M3NetFlow: A multi-scale multi-hop graph AI model for integrative multi-omic data analysis.				sin		pro										hum			67 participants	age around 73, 60% female			PBMCs, CSF, plasma			Seurat clustering, PCA, UMAP, MAST DE analysis, GSEA, RF classification
Exploring the Efficacy and Target Genes of Atractylodes Macrocephala Koidz Against Alzheimer's Disease Based on Multi-Omics, Computational Chemistry, and Experimental Verification.					bul												mos		6	8-month old male mice, 3 wild type, 3 transgenic			Hippo			NA
Integrative multiomics reveals common endotypes across PSEN1, PSEN2, and APP mutations in familial Alzheimer's disease.					bul	pro										hum			115 (49 AD, 33 mild, 33 no)	65-90 years, 60% female from ADNI cohort		Post mortem brain tissue	NA
Multiomics from Alzheimer's Brains and Mesenchymal Stem Cell-Derived Extracellular Vesicles Identifies Therapeutic Potential of Specific Subpopulations to Target Mitochondrial Proteostasis.					bul	pro										hum			63 (1/3 for every type)	60+		Peripheral blood (trn), plasma (pro)				Lasso, logistic, random forest, SVM, neural network, cross validation
Unique lipid cargoes in APOE4 human brain-derived extracellular vesicles recruit cell adhesion molecules and promote tauopathy in Alzheimer's disease.									lip							hum			21 (10 carriers, 11 controls)	Balanced		Brain-derived extracellular vesicle from frontal cortex				NA
Reshaping the gut microbiota: A novel oppinion of Eucommiae cortex polysaccharide alleviate learning and memory impairments in Alzheimer's disease.					bul	pro	met										mos		NA	Male C57BL/6J mice, AD model			Brain tissue (hippo, cortex)			NA
Navigating Amaryllidaceae alkaloids: bridging gaps and charting biosynthetic territories.		gen			bul	pro									dro	hum	mos		hum: 636, mos: NA, Dro: NA	samples without AD		temporal cortex, cerebellum	mouse brain tissue	dro nervous system		NA
Multi-Omics Integration Analysis Revealed That miR-375-3p Is a Two-Sided Factor Regulating the Development and TUMORIGENESIS of Alzheimer's Disease.					bul	pro	met										mos		40 (1/2)	Male C57BL/6J, 8 weeks old, experimental injected Abeta1-42 oligomer for AD			hippo, cortex			NA
Functional Specificity of Astrocyte Subtypes in Alzheimer's Disease: Decoding Disease Mechanisms Through Network-based Analysis of Integrated Single-Nuclei Multi-Omic Data.				sin		pro										hum	mos		hum: 12 (1/2), mos: NA	AD humans, APP/PS1 transgenic mouse models		Prefrontal cortex, hippo	Also			NA
Uncovering the epigenetic regulatory clues of PRRT1 in Alzheimer's disease: a strategy integrating multi-omics analysis with explainable machine learning.				sin												hum	mos		hum: 24 (1/2), mos: NA	AD patients, APP/PS1 transgenic mice		Temproal cortex, hippo	hippo, cortex			NA
Generalizable Prediction of Alzheimer Disease Pathologies with a Scalable Annotation Tool and an High-Accuracy Model.	no omics															hum			1007 WSIs	Brain tissue donors, AD and controls		Postmortem brain tissue				Convolutional Neural Networks (CNN), Vision Transformer (ViT), EfficientNet, DenseNet
Topological influence of immediate-early genes in brain genetic networks and their link to Alzheimer's disease.					bul											hum	mos		hum: 2865, mos: 24	mixed hum, adult C57BL/6 mice		brain tissue	hippo and others			Network analysis, community detection algos, topological data analysis
Multi-Omics Analysis of Hippocampus in Rats Administered Trimethyltin Chloride.					bul	pro	met		lip								rat		6 (3 control, 3 TMT)	Adult male Wistar rats treated with TMT chloride			Hippo			NA
Dysregulated ac4C modification of mRNA in a mouse model of early-stage Alzheimer's disease.					bul							epitranscriptomics					mos		6 (1/2)	APP/PS1 transgenic mice for AD and wild type			hippo			Differential gene expression analysis, GO and KEGG pathway enrichment analysis, protein-protien interaction network analysis
Creating Chemiluminescence Signature Arrays Coupled with Machine Learning for Alzheimer's Disease Serum Diagnosis.						pro										hum			112 (1/2)	AD patients and controls		serum (blood)				Random forest, Support vector machine, neural network
Blood biomarker profiles in young-onset neurocognitive disorders: A cohort study.		gen				pro										hum			65	56 years, 45% fem, EO AD, …		Blood				Information-theoretic model selection
Effective integration of multi-omics with prior knowledge to identify biomarkers via explainable graph neural networks.					bul	pro										hum			100+	AD and controls		temporal cortex, dorsolateral prefrontal cortex				Graoh Neural networks
RETRACTION: Study on the Multitarget Synergistic Effects of Kai-Xin-San against Alzheimer's Disease Based on Systems Biology.					bul	pro	met										rat		NA	AD rat model induced by Abeta and controls			hippo and cortex			NA
Integrative single-cell and cell-free plasma RNA transcriptomics identifies biomarkers for early non-invasive AD screening.				sin	bul											hum			259 (189 disc, 70 val)	AD patients		plasma, brain tissue				Lasso, random forest, support vector machine (SVM)
Prediction of mild cognitive impairment using blood multi-omics data.					bul		met									hum			1410	Ansan-Ansung cohort form KoGES, 40-69 years		blood				Lasso, elastic net, random forest, rsupport vector machine (SVM), Gradient boosting machine (GBM)
DNA methylation patterns contribute to changes of cellular differentiation pathways in leukocytes with LOY from patients with Alzheimer´s disease.												epi				hum			1106	all male, ADNI and other cohorts, 3 levels		peripheral blood leukocyte				NA
Preventive effects of xanthohumol in APP/PS1 mice based on multi-omics atlas.					bul		met										mos		24 (1/2)	male APP/PS1 and wild-type, 6 months old, substance for 3 months			hippo, cortex and serum			Weighted gene co-expression network analysis (WGCNA), prinipal component analysis (PCA), pathway enrichment analysis
High-dimensional mediation analysis reveals the mediating role of physical activity patterns in genetic pathways leading to AD-like brain atrophy.		gen														hum			13425	UK Biobank, genetic data, PA data, MRI neuroimaging		brain				GWAS, high-dimensional mediation analysis, genetic risk modeling, SPARE-AD imaging biomarker
Protocol for evaluating neuronal activity and neurotransmitter release following amyloid-beta oligomer injections into the rat hippocampus.	no omics																rat		NA	Adult male Sprague-Dawley rats, injected abeta oligomers			hippo			NA
miss-SNF: a multimodal patient similarity network integration approach to handle completely missing data sources.	not AD				bul	pro	met									hum			566 subjects, 100 patients	Breast cancer patients, pancreatic cancer cohort		tumor tissue				similarity netowkr fusion (SNF), miss-SNF framework (new), cluserting analysis, classification models
snCED-seq: high-fidelity cryogenic enzymatic dissociation of nuclei for single-nucleus RNA-seq of FFPE tissues.				sin												hum	mos		hum: 3 colorectal cancer, 3 lung cancer; mos: 6 C57BL/6J mice, 1/2 sex, 8-10 weeks old	hum <-- mos: C57BL/6J mice, 1/2 sex, 8-10 weeks old		colorectal cancer tissue, lung cancer tissue	brain			Cell Ranger, Seurat, (PCA, UMAP), differential expression analysis with Wilcoxon rank-sum test, cell type annotation
Cell-specific transcriptional signatures of vascular cells in Alzheimer's disease: perspectives, pathways, and therapeutic directions.				sin	bul											hum	mos		hum: >80,000, mos: NA	hum: AD patients, balanced; mos: transgenic AD models, controls		hippo, cortex (brain vasular cells)	vascular cell populations			sc/n RNA-seq data integration, differential expression analysis, GSEA, Network/pathway analysis, cross-speices mapping
Uncovering stage-specific neural and molecular progression in Alzheimer's disease: Implications for early screening.		gen	m-g				met		lip							hum			227	AD patients, 20-70 years		CSF, blood, stool, brain, scalp				residualization/linear, SMOTE, Rnadom forest, GrisdSearhCV
Exploring the Aβ Plaque Microenvironment in Alzheimer's Disease Model Mice by Multimodal Lipid-Protein-Histology Imaging on a Benchtop Mass Spectrometer.						pro			lip								mos		NA	APPPS1 (C57BL/6J) transgenic mice, wild-type controls			cortex, hippo, white matter			NA
CHAS infers cell type-specific signatures in bulk brain histone acetylation studies of neurological and psychiatric disorders.												epi				hum	mos		Public datasets	hum: neurological disorders, controls		post-mortem brain tissues from frontal, temporal cortexes etc.	same cell types as hum			CHAS (cell type-specific histone acetylation score)
Shared early molecular mechanisms revealed in P301S and 5xFAD Alzheimer's disease mouse models.					bul	pro											mos		36 mice for both models (specified later)	P301S (transgenic tauopathy model mice and controls), 5xFAD (amyloid pathology model mice and wilt-type)		hippo, cortex,				NA
QSP Modeling Shows Pathological Synergism Between Insulin Resistance and Amyloid-Beta Exposure in Upregulating VCAM1 Expression at the BBB Endothelium.					bul											hum	mos		hum: 12 (1/2); mos: 16 (1/2)	hum: AD patients, mos: Abeta exposed mice		brain endothelial cells	brain endothelial cells			NA
Comparative metabolomics of acetylcholinesterase and α-glucosidase inhibitors in pericarp of Garcinia mangostana L.							met
Comprehensive Approach for Sequential MALDI-MSI Analysis of Lipids, N-Glycans, and Peptides in Fresh-Frozen Rodent Brain Tissues.						pro		gly	lip								rat		6 rats	healthy adult male Sprague0Dawley rats		brain tissue				NA
Brain high-throughput multi-omics data reveal molecular heterogeneity in Alzheimer's disease.					bul	pro	met		lip			epi				hum			1543 samples	samples from multiple cohorts: AD and controls 60-100+ years		prefrontal, temporal cortexes, cerebellum and others				Network-based clustering, MOFA, cross-omics intergration pipelines
A modified Mediterranean-style diet enhances brain function via specific gut-microbiome-brain mechanisms.			m-g				met									hum	mos		hum: 146 (1/2), mos: 6-8 per group	hum: adults aged 65-85 years, treated with mediterranean-style diet		hum: stool, plasma and serum	hippo, serum, cecal contents			random forest, sparse partial least squares discriminant analysis
Multi-omics analysis reveals the key factors involved in the severity of the Alzheimer's disease.					bul	pro	met		lip		mic					hum			141 participants	AD cohorts		blood plasma,, CSF, fecal samples				random forest, lassso, SVM
Systematic characterization of multi-omics landscape between gut microbial metabolites and GPCRome in Alzheimer's disease.					bul		met									hum			172 (1/2)	AD patients		Fecal samples, PBMCs				random forest classifier, ROC curve analysis
Unveiling the molecular mechanisms of Danggui-Shaoyao-San against Alzheimer's disease in APP/PS1 mice via integrating proteomic and metabolomic approaches.						pro	met										mos		16 (1/2)	APP/PS1 double-transgenic mice, 6 months old, treated with Danggui-Shaoyao-San			hippo, serum			NA
Single cell transcriptomes and multiscale networks from persons with and without Alzheimer's disease.				sin												hum			159 (1/2)	AD patients and controls		prefrontal cortex				Weighted gene co-expression network analysis (WGCNA), multiscale network modeling, differential expression and pathway enrichment analysis, UMPA (dimensionality reduction)
Mitochondrial dysfunction gene expression, DNA methylation, and inflammatory cytokines interaction activate Alzheimer's disease: a multi-omics Mendelian randomization study.		gen			bul	pro						epi				hum			80k+			cortical regions, blood				Two-sample Mendelian randomization, multivariable MR, Bayesion colocalization analysis
Ouabain Ameliorates Alzheimer's Disease-Associated Neuropathology and Cognitive Impairment in FAD(4T) Mice.					bul											hum	mos		100+ total	hum: AD patients, mos: male FAD4T (6 months), male C57 WT; treated ouabain		serum	hippo/cortex			NA
Identification of a specific APOE transcript and functional elements associated with Alzheimer's disease.		gen		sin	bul							epi				hum			1k+	European and African ancestry		postmortem brain tissue				Random Forest, conditional random field model, MoSEA
Integrated Spatial Multi-Omics Study of Postmortem Brains of Alzheimer's Disease.				sin		spatial										hum			20 (1/2)	AD patients		hippo and temporal cortex				SPOTlight, Louvain clustering on spatial gene expression neighborhodds, weighted nearest neighbor
A systems biology-based identification and in vivo functional screening of Alzheimer's disease risk genes reveal modulators of memory function.		gen		sin	bul										dro	hum			hum: 680; dro: 104 genes	Adults 60-95 years, AD patients, controls; dros: transgenic GAL4/UAS lines, 3-5 days post-eclosion		hippo, temporal cortex, dorsolateral prefrontal cortex		central nervous system neurons		Network-based gene prioritization, random forest classifiers, community detection
A multi-omics study to monitor senescence-associated secretory phenotypes of Alzheimer's disease.					bul	pro										hum			69 (1/2)	elderly AD patients, controls		hippo, temporal cortex				Partial least squares discriminant analysis (PLS-DA), weighted gene co-expression network analysis (WGCNA)
A comprehensive multi-omics analysis reveals unique signatures to predict Alzheimer's disease.					bul	pro	met									hum			830 (1/2), more on AD	older AD patients		blood plasma and serum samples, postmortem brain tissue from cortex				random forest, support vector machine (SVM), Principal Component Analysis (PCA)
